# Supplementary material for: A second generation genetic map of the bumblebee Bombus terrestris (Linnaeus, 1758) reveals slow genome and chromosome evolution in the Apidae
Source: BMC Genomics. 2011 Jan 19;12:48. doi: 10.1186/1471-2164-12-48 (PMC3034698; doi:10.1186/1471-2164-12-48)
Supplement: Additional file 1 — SSR markers and Blast results. This table lists all used microsatellite markers. For novel SSR markers the GenBank accession numbers, the primer sequences with their annealing temperatures (Ta), the repeat motif, the SSR type (c - composite, p - pure, number indicating the motif length), an approximate size range of the PCR fragment, an approximate number of alleles (Na), the BAC_ID (source of the repeat sequence) and (if applied) a fluorescent label are given. For all SSR markers the location (LG) in Bombus terrestris and Apis mellifera map, the origin/source is listed and the results of the Blast search against the Apis mellifera genome (Amel_4.0) as well as the Blast method are presented. [file 1471-2164-12-48-S1.XLSX]

## Sheet: Tabelle1
SSR Marker	accession number (GenBank)	LG B.t.	LG A.m.	Blast Max Score	Blast Total Score	Blast E-value	Blast Max ident (%)	Blast homologous sequence (bp)	Blast method and genes	Primer Sequence fwd	Primer Sequence rev	Ta	SSR motif	SSR type	product size range	Na	BAC_ID	label (if applied)	origin, source
0007_47n22	FQ377670	B11	1	201	201	3e-50	76	293	MegaBLAST, XM_393199.2	GGTTATGATTGCACACTGTTT	GCACATTAAATTATTGCGTACA	60	(CT)6	p2	135-161	7	47n22.rb_b1		BAC end sequences
0018_62b10	FQ377671	B13								CACATTTGGTCTCTTTCTCTG	AATCGCTACGAATATAAGCTAAA	60	(TC)7ccc(CT)6	c	129-145	3	62b10.rb_b1		BAC end sequences
0043_71h15	FQ377672	B03								AATTTATGCGAAGATGATGTTA	TTAGTAACTGACTGCTGCTACG	60	(TC)8	p2	146-168	6	71h15.fb_b1		BAC end sequences
0053_71f10	FQ377673	B02	2	214	370	4e-54	99	257	MegaBLAST	GTAAAGCGGAGAAACAAGATAG	CTTCTTCCACCTCTCATTTG	60	(AG)6	p2	145-173	6	71f10.rb_b1		BAC end sequences
0054_71n18	FQ377674	B11								CGTGCGATATCAACACTACTT	ATTTCCCGAAATACTTCGTACT	60	(TA)6	p2	138-151	5	71n18.rb_b1		BAC end sequences
0062_62f17	FQ377675	B02	2	363	363	4e-99	78	495	MegaBLAST	TAAAATTGCTGGCTGGAAGCAT	CAGAGAACAACATCGTGGCAAA	60	(TC)17	p2	172-191	10	62f17.fb_b1		BAC end sequences
0068_59m17	FQ377676	B14	14	111	111	5e-23	76	163	BlastN	GTCGAAAGAGAGAGAGGAGAG	GAAGATGTCACGATCACAATAG	60	(GTCGTT)5	p6	156-182	7	59m17.fb_b1		BAC end sequences
0071_59g6	FQ377677	B13	13	414	414	3e-114	86	347	MegaBLAST, hmm2563	TACGATTCACCGATCTTAAATA	TTAATCGGAAGACACTGGAC	60	(GA)11	p2	176-194	5	59g6.fb_b1		BAC end sequences
0072_59n7	FQ377678	B12	12	318	577	2e-85	85	545	MegaBLAST	GGCTGTCGAATATTTAGGTTAG	TTTCTCTTCTTCGTCTGTCTCT	55	(GA)9	p2	124-136	4	59n7.fb_b1		BAC end sequences
0077_59a13	FQ377679	B01	1	122	122	3e-26	74	211	MegaBLAST, XM_394154.3	CGAAGAAGAGACAGAGAAGTTT	GATTGAAATTAATCCTCTTGGA	55	(CT)12cactcactcactcactcan(TCAC)5	c	160-179	5	59a13.rb_b1		BAC end sequences
0078_59o4	FQ377680	B14								AATCTCGTAATTCCAAGCTTAC	GATTTACTTGGGCAGACTTTAG	60	(CT)8	p2	112-169	10	59o4.rb_b1		BAC end sequences
0083_47g5	FQ377681	B13	13	342	342	1e-92	88	271	MegaBLAST, XM_391958.3	TCTTAATCGATTCAAACATCCT	GATGAGTGTCATCCTTCTGAAT	60	(TC)17	p2	120-151	8	47g5.fb_b1		BAC end sequences
0085_47o18	FQ377682	B06	Un	132	182	1e-29	91	150	BlastN	CATTACTTCGCTTCATGGAC	ACAAACGATTTCACGTTTCA	55	(TC)18	p2	270-312	6	47o18.fb_b1		BAC end sequences
0103_38m23	FQ377683	B05	7	55.4	55.4	3e-06	68	183	BlastN	GTATCGCGATTGGTAATTATG	ACATCTTTGTATCTTCGAATCC	60	(TA)13	p2	167-178	3	38m23.rb_b1	HEX	BAC end sequences
0113_39f19	FQ377684	B05	5	277	277	6e-73	70	556	MegaBLAST	GAGTTGTCACTGTTATTGTTGC	GACTCCAAACAGAGATACACG	60	(CT)11	p2	251-290	6	39f19.fb_b1		BAC end sequences
0120_38n20	FQ377685	B15	12	506	506	5e-142	84	462	MegaBLAST	ACCCTCTCGTTGCTCTTATAC	TCGTGAGAGAGAGACAGAGATA	60	(CT)14	p2	158-165		38n20.fb_b1	HEX	BAC end sequences
0124_50c11	FQ377686	B10	10	363	363	6e-99	72	679	MegaBLAST	TATCATTGTTGTTAGAGCCAAA	CTCTCTCTAGTCTACCCTGCAC	60	(GA)9	p2	132-139	3	50c11.rb_b1	TET	BAC end sequences
0125_50a9	FQ377687	B01	1	123	123	8e-27	71	300	MegaBLAST, XM_394173.3	CTACGCAATGCTAAGATAAACA	CATTTCCCTTAACCAACTTTAG	60	(AAG)18	p3	128-149	3	50a9.rb_b1	TET	BAC end sequences
0129_50o20	FQ377688	B13	13	187	187	9e-46	80	222	MegaBLAST, XM_393950.2	GATTTAACCAACCCTCCATAG	TACAGTTTAGCCAGCCTTTC	60	(AGAAG)9	p5	150-192	5	50o20.rb_b1		BAC end sequences
0141_44j1	FQ377689	B02	2	499	499	1e-139	94	329	MegaBLAST	CTAGGCCAGAATAGAGTCGTC	AGATTCGAGTGCTTTCCTCT	60	(GA)15	p2	100-143	3	44j1.fb_b1	FAM	BAC end sequences
0145_44p17	FQ377690	B02	2	223	223	1e-56	70	492	MegaBLAST, XM_001121314.1	CATTTGAATATTGATTGCAGAG	TTATACGTTGCGTGTTCTGATA	60	(GA)6aagagagaa(AG)6	c	206-214	3	44p17.fb_b1		BAC end sequences
0152_56e6	FQ377691	B09	9	232	232	2e-59	82	245	MegaBLAST	GAACCTGTGTTCCTCTCGTA	TCTACTACACTTTGTCCGTTGA	60	(GA)9	p2	140-150		56e6.fb_b1	TET	BAC end sequences
0154_56i12	FQ377692	B15	15	185	185	3e-45	94	117	MegaBLAST	AGGGTTAGCTCGTTCAGTTT	AAGGTATTTCTGCGAGTACAGT	60	(TC)14	p2	124-186	5	56i12.fb_b1		BAC end sequences
0155_56i12	FQ377692	B15	15	185	185	3e-45	94	117	MegaBLAST	ACTGTACTCGCAGAAATACCTT	GCGAGCTCTACCTACTAGTTTC	60	(AG)11	p2	148-152		56i12.fb_b1		BAC end sequences
0162_69a8	FQ377693	B12	12	349	349	1e-94	81	428	MegaBLAST	GAAGGAGTTGAATCATTAGGTC	TTCGTAGGGTGATAGAGGTG	60	(TC)7	p2	138-146		69a8.fb_b1		BAC end sequences
0168_69j22	FQ377694	B05							MegaBLAST	GCAATAAACCATTGTCTTTACTTT	AACGACATCTTCGGTAGTTTC	60	(TC)10	p2	161		69j22.fb_b1	HEX	BAC end sequences
0172_44e21	FQ377695	B04	4	150	150	6e-35	79	183	MegaBLAST	ATAATGCAGTTCCTCGAGTCT	GCTGTATTGGGTAGAAGAAAGA	60	(TC)12	p2	127-137	3	44e21.rb_b1	FAM	BAC end sequences
0177_44p18	FQ377696	B03								TTGACGATATTCTCTCACGATA	GCGTTTCTATCAGAAGCTACAC	60	(TTG)10	p3	154-168	5	44p18.rb_b1		BAC end sequences
0180_50k19	FQ377697	B17								CCTTCCTGGAGGTAACCTTCTT	TTCATACGCGAGGTATGTGGAG	60	(CT)7	p2	196-200	3	50k19.fb_b1	FAM	BAC end sequences
0187_69g1	FQ377698	B18								TCTTGTATTAACCCAACGTACA	GCAGCTAACGGATCTTATTCTA	60	(CT)14	p2	154-182	3	69g1.rb_b1		BAC end sequences
0195_69j13	FQ377699	B01								CTGAACAATAATTACCGACAGA	GACAATTTCGATTACGAGACTT	60	(AG)9	p2	136-160	4	69j13.rb_b1	HEX	BAC end sequences
0196_69p16	FQ377700	B01	4	44.6	44.6	0.007	81	49	BlastN	CGCTGAATCTAGACGCTATAA	ATCAGTGGCAATACATGTAAAC	60	(TA)6	p2	177-194	5	69p16.rb_b1	TET	BAC end sequences
0198_69f24	FQ377701	B01	1	141	141	3e-32	80	160	MegaBLAST	AAATAGCTCGACACTGAGAGAC	ATCCATAAGCGTGTAAGAAAGT	60	(AG)12	p2	152-176	5	69f24.rb_b1	TET	BAC end sequences
0200_56e8	FQ377702	B10	10	233	233	6e-60	86	197	MegaBLAST, XM_001120154.1	GTTGTTCTATCGTATCCTCCAT	ATCGTAATATCGTACGGAGTGT	55	(CT)16	p2	154-174	3	56e8.rb_b1		BAC end sequences
0203_56h13	FQ377703	B08	7	269	269	8e-71	84	325	MegaBLAST	CGCTATCAGCTCGTAATTTAG	CATCTAGGCACGACAGATATAA	60	(AAT)7	p3	199-209		56h13.rb_b1	TET	BAC end sequences
0207_63e15	FQ377704	B03	3	372	372	1e-101	86	324	MegaBLAST	TGTCTTTACGTCCATGTTACAC	CGTTCTCTATATACGGCAAGTT	60	(AC)9	p2	180-191	3	63e15.fb_b1	HEX	BAC end sequences
0216_63a9	FQ377705	B05	5	161	161	3e-38	91	118	MegaBLAST	TCATAACGTTTCACATCTTGAC	GTCTAAAGTTCTATGCCACGTT	55	(TC)9	p2	134-172	4	63a9.rb_b1		BAC end sequences
0221_63h9	FQ377706	B03	3	91.5	91.5	5e-17	76	128	MegaBLAST	GTTATCGTATTTACACCGGAAC	TTTCTTCGCAAGATAGAGAGAG	55	(TC)7	p2	132-152	4	63h9.rb_b1		BAC end sequences
0222_63d21	FQ377707	B15	12	271	271	3e-71	81	301	MegaBLAST	TCAATCTTCGATCTACGTAACA	AAATACGTGGCATTAACTCG	60	(CT)7	p2	156-179	5	63d21.rb_b1	FAM	BAC end sequences
0224_63h8	FQ377708	B05	5	197	197	4e-49	76	293	MegaBLAST, XM_394532.3	GAAGCATTCTTTAATCTCCTTG	TGAACTGATACACGGTGAAA	55	(CT)8t(TC)11	c	164-195	5	63h8.rb_b1		BAC end sequences
0230_81f2	FQ377709	B08	8	201	201	4e-50	88	158	MegaBLAST	GCTCGGTACGTCCATTATTA	TTTAGTATTTCTATGCCGCTCT	60	(AC)7	p2	149-165	6	81f2.fb_b1	HEX	BAC end sequences
0232_81d20	FQ377710	B13	13	221	221	4e-46	81	230	MegaBLAST	GCGAGTCTGTACAATGAATATG	ACGGAACAACGAACAACTTA	60	(TC)14	p2	159		81d20.fb_b1	FAM	BAC end sequences
0242_81d21	FQ377711	B09	9	318	318	2e-85	88	249	MegaBLAST	CCTCGATATCACCATAGGAA	ACAGATGTATCCGTGCAGTT	60	(AG)9	p2	172-190	4	81d21.rb_b1	TET	BAC end sequences
0244_81l8	FQ377712	B13	Un	170	170	6e-41	85	160	MegaBLAST	AGAAGCTACAGTTGATGAGGAT	GAGTTCTCTGCTTGTCTGATG	60	(AG)7(GA)14	c	135, 137		81l8.rb_b1	TET	BAC end sequences
0255_16m20	FQ377713	B16	8	45	45	0.007	93	29	BlastN	TCGTAAAGCTGAGAGCTATAAA	AAGATCGAGAGAACAGGATTAG	60	(CTAGAC)6	p6	139-155	4	16m20.rb_b1	FAM	BAC end sequences
0266_60m24	FQ377714	B10	Un	163	163	9e-39	69	364	MegaBLAST	AACGTTTCGAGAATAATAAAGC	AGGTAAAATGAACGAGACAAAG	60	(CT)9	p2	192-227	4	60m24.rb_b1	TET	BAC end sequences
0268_60h13	FQ377715	B05	5	100	100	9e-20	82	120	MegaBLAST	TCTGTAAACACAAGAGAAGTTCA	TCTGACGGTAGGACAATACTAA	60	(GA)11	p2	188-192		60h13.rb_b1	FAM	BAC end sequences
0275_90o12	FQ377716	B04								AGGACATCTGGTCTTAATGAAA	TACGCAGATCGTTGTTATACAT	60	(TA)12	p2	194-207	3	90o12.rb_b1	TET	BAC end sequences
0276_90k24	FQ377717	B01	1	154	154	5e-36	88	120	MegaBLAST	AGTACTATCGCTTCAAAGAGGA	ATTTAGTTTCGTCATCATTTCC	60	(AG)15	p2	145-165	4	90k24.rb_b1	FAM	BAC end sequences
0277_90k24	FQ377717	B01	1	154	154	5e-36	88	120	MegaBLAST	AACGGAGACAGAGAAGAGTTAG	GTCTCTATCTTCCCTCCCTTT	60	(AG)13	p2	121-124		90k24.rb_b1	HEX	BAC end sequences
0278_90p15	FQ377718	B12	Un					90	MegaBLAST	AACAGCGTTACTTGTGTGTAAA	CCGGAAGAATTGTACCTTATAG	60	(AG)11	p2	208-234	4	90p15.rb_b1	FAM	BAC end sequences
0281_20d1	FQ377719	B06	6	59	59	3e-07	86	51	BlastN	GTAGCCTTCTCTATGCCATTT	AGAACGGGTACGTGTAAATAGT	60	(TC)11	p2	118-137	5	20d1.rb_b1	FAM	BAC end sequences
0283_60o15	FQ377720	B01	1	129	217	2e-28	93	83+71	MegaBLAST, XM_393203.2	TTCAAACAGAAAGAGAGAGAGG	AGCCATCTTTAAATAGAGGACA	55	(AG)6	p2	146-164	3	60o15.fb_b1		BAC end sequences
0286_60j13	FQ377721	B08	8	129	129	2e-28	72	242	MegaBLAST	CGTTGCACACTTTGTTAATATC	CTTAACGGAGAGGGTAATTAGA	60	(TC)12	p2	147-163	4	60j13.fb_b1	FAM	BAC end sequences
0289_60l4	FQ377722	B10	10	210	210	7e-53	79	247	MegaBLAST	TGTTGTATTGTGAATGTACACG	GCATGTAAACCAGACTTAATTG	54	(AG)7g(GA)6	c	152-162	4	60l4.fb_b1		BAC end sequences
0291_60p14	FQ377723	B03	3	46.4	46.4	0.002	85	40	BlastN	TCTGCTACGTTTAATTACTGGA	ACCCTCTTACCTATTTGGTGTA	54	(AT)9	p2	179-190	3	60p14.fb_b1		BAC end sequences
0292_60b14	FQ377724	B03	10	288	288	3e-76	83	287	MegaBLAST, hmm6241	GCGTACGATATAAGGAAAGAGA	GTGAGTTCGAGCAATAATCC	55	(AG)12	p2	157-170	4	60b14.fb_b1		BAC end sequences
0294_10o4	FQ377725	B09	1	206	332	9e-52	87	182+154	MegaBLAST	AGTACGATAAAGCCAGGAAAG	TGTATGCCTATTGTACGAGTGT	55	(CAG)9	p3	156-176	6	10o4.fb_b1		BAC end sequences
0302_10f21	FQ377726	B06	1	158	267	4e-37	83	221+103	MegaBLAST	GGGCCAACTAGGAATAATAGAG	ATATACACACAAGCACACATGC	60	(TA)6	p2	177-197	7	10f21.fb_b1	FAM	BAC end sequences
0303_10b14	FQ377727	B02	2	129	129	2e-28	68	442	MegaBLAST	AAAGTGTCATCGACCAGAAG	CTCGTTCGTTTAATTAGTCGTC	60	(ACG)7	p3	149-158	4	10b14.fb_b1	FAM	BAC end sequences
0304_9i13	FQ377728	B04	4	116	181	1e-24	77	159	BlastN	GTATGAGTGAGTGATGTGCAAG	CCCTTCATCTCTGAACAATATC	55	(TTA)5	p3	140-156	4	9i13.rb_b1		BAC end sequences
0320_15c24	FQ377729	B12	12	262	262	1e-68	81	276	MegaBLAST	TTTCATTGTTTCCCTATTTCA	CCTTACGTACTTCCGTTATCTC	55	(CG)8	p2	131-211	5	15c24.rb_b1		BAC end sequences
0321_15f5	FQ377730	B17								ATGACAAAATATAGCACTGTATGTGT	GCAGAACGAACAAGATGTTCAA	60	(TG)11	p2	194-198		15f5.rb_b1	HEX	BAC end sequences
0327_1j21	FQ377731	B01	1	381	381	2e-104	75	595	MegaBLAST	AGAGAGAAGGAAGGACTCGT	CCGCAATTTACTTCTGATTATT	60	(AG)12	p2	152-183	7	1j21.rb_b1	HEX	BAC end sequences
0328_1h23	FQ377732	B01	1	235	235	2e-60	95	149	MegaBLAST	TGGTTGGTTTCTAGTAGAGAGG	GGTTAGTTCGTCATCCTGTAAT	60	(GA)11	p2	217-219	5	1h23.rb_b1	HEX	BAC end sequences
0331_1b6	FQ377733	B08								AACAGTTAAGAAGTGGAACGAC	GAAATACTCGTCTCTTCGTTTG	60	(CT)8	p2	167-192	5	1b6.rb_b1	HEX	BAC end sequences
0336_1l24	FQ377734	B13	13	118	118	4e-25	73	213	MegaBLAST	ACTTAGACACGCCTCAATTATC	GTTGAACCTTTGTTGAGAAGAT	60	(TTC)21	p3	100-138	6	1l24.rb_b1	HEX	BAC end sequences
0338_2i5	FQ377735	B07								TCGTACTTCGTTCATCTAATCA	GGAATTTGTAATTTCGTTTGTT	54	(AT)6	p2	138-162	3	2i5.fb_b1		BAC end sequences
0357_2o10	FQ377736	B05	5	99	99	3e-19	79	113	BlastN	CGACAGTTGTTATTACGATGAA	CCCTTTAAGCAGACGTATTTAG	60	(CA)13	p2	158-162	4	2o10.rb_b1	TET	BAC end sequences
0360_2n11	FQ377737	B01	1	50	50	0.0001	72	87	BlastN	ATAATTCCCGAACGAATGTC	TAACGTTATCCGGGTACAAA	55	(AG)9	p2	200-240	12	2n11.rb_b1		BAC end sequences
0365_7n6	FQ377738	B03	3	104	104	9e-21	84	107	MegaBLAST	GCCATCAATAGATCAAAGAAAT	CTCCTCGGTCTGTTGTTTAT	60	(CT)8	p2	128-152	4	7n6.rb_b1	FAM	BAC end sequences
0370_12o14	FQ377739	B11	11	161	253	3e-38	91	115+65	MegaBLAST, XM_624993.2 intron	GGAACACGTATTACACAAAGTCT	CGAGAGACAGAGAGAAAGAAAG	54	(AC)13atacacatacacacggaaagagagagggaaagagagagaaaactaacacaagtacgcagccacgaggttgtagcggccctccttc(CT)6	c	211-221	3	12o14.rb_b1		BAC end sequences
0373_12h8	FQ377740	B04								AACGCAGAAACAATAAATTAAA	TGTAGTGATATTTGAAGCATTTC	55	(GA)18	p2	150-170	5	12h8.rb_b1		BAC end sequences
0374_12n22	FQ377741	B09	6	154	154	5e-36	86	134	MegaBLAST	CCAGAGTGAGAAAGAGAGAGAG	CATAAATGTCCCACCTACATC	60	(AG)10	p2	129	3	12n22.rb_b1	TET	BAC end sequences
0375_12d22	FQ377742	B06	6	87.8	87.8	6e-16	96	55	MegaBLAST	ATGAAGGAATTACGGCTTTC	GAAAGAAGGGACAAGGATAGA	55	(TC)20	p2	83-102	4	12d22.rb_b1		BAC end sequences
0376_12d22	FQ377742	B06	6	87.8	87.8	6e-16	96	55	MegaBLAST	CTTCTCGTTCTTCCTCTCTTT	GAACCGTTATCAGTTTCTCTTT	55	(TC)12	p2	129-150	7	12d22.rb_b1		BAC end sequences
0379_5i10	FQ377743	B07	11	167	247	8e-40	87	216	MegaBLAST	AGAGAGAAAATCGAGGAAAAG	CGCAAAGTATTGCATAAATAAG	54	(AG)14	p2	188-202	4	5i10.rb_b1		BAC end sequences
0382_5e22	FQ377744	B11	1	241	241	4e-62	77	310	MegaBLAST	GATAGAAACGACCAGGCTTAT	GGAACGAGTAACAAGGTAGAGA	60	(CT)7	p2	154-162	5	5e22.rb_b1	HEX	BAC end sequences
0383_5l5	FQ377745	B16	Un	156	156	2e-36	86	138	MegaBLAST	CGCCATGTATATCAAACTACAG	GTAATTTCCTTCCCTGTTTGT	60	(AG)10	p2	145-165	6	5l5.rb_b1	HEX	BAC end sequences
0392_16e2	FQ377746	B09	6	123	123	9e-27	70	307	MegaBLAST	AATTATCATCGCGTAGGTACA	GTAAGCGTTTACACGAACAAC	60	(AGA)7aaaaggaggagac(GAA)5	c	152-180	5	16e2.fb_b2	FAM	BAC end sequences
0400_13m1	FQ377747	B01	1	88	88	6e-16	74	153	MegaBLAST	AACGACTTGACTAATAAGAACGA	ACGTTGTTTAGATTAGCGACTT	60	(AT)16	p2	130-150	5	13m1.fb_b1	HEX	BAC end sequences
0403_13g6	FQ377748	B07	1	170	170	6e-41	81	186	MegaBLAST	ATTTACTGCTCGATACTTTCGT	ATCGAGTTCTTATTTCATCCTG	60	(AG)14	p2	167-183	3	13g6.fb_b1	TET	BAC end sequences
0409_13n4	FQ377749	B18								GGTAACACCATGATAACAATGA	AAAGAACGTCCCAGAGAGAT	60	(ATAA)7	p4	142-150	4	13n4.fb_b1	HEX	BAC end sequences
0428_13l21	FQ377750	B02	2	123	123	6e-27	80	131	MegaBLAST	AAGGTAACAGAAGAGACGATTG	GTCATTGTCAAGAGGTGGAG	60	(CT)17t(TC)6	c	127-157	11	13l21.rb_b1	HEX	BAC end sequences
0445_8a9	FQ377751	B14	14	358	358	3e-97	99	201	MegaBLAST	CTCATTCCATCCTTCTCTTTAC	ATAACGGACCGAGTATACTGAC	60	(AG)15	p2	193-227	13	8a9.fb_b2	FAM	BAC end sequences
0457_8p6	FQ377752	B08	Un	48.7	48.7	0.0006	73	88	BlastN	ATCTCACCGATTTCGATTATT	AAATTATATTCAGAATTCACCGTAG	60	(TA)6	p2	167-169	2	8p6.fb_b2	FAM	BAC end sequences
0466_5f11	FQ377753	B14	14	179	271	1e-43	93	143+60	MegaBLAST	GTGTGTGCAAATAGCTACAGAT	GTCCCTTTACCCTTTAGATACC	60	(GA)11	p2	156-181	6	5f11.fb_b1	HEX	BAC end sequences
0467_5h21	FQ377754	B12	12	499	499	7e-140	89	447	MegaBLAST	TAGAAAGGCGGATATAAAGAAG	AGAATAGTGGATCCGTCTTATG	55	(AG)14	p2	165-205	5	5h21.fb_b1		BAC end sequences
0473_6g4	FQ377755	B13	13	197	197	5e-49	78	249	MegaBLAST	CTATACAACCTTGGCGTTAAAT	GGTTTGTTCTGTATTTCTTCGT	60	(AT)6gt(AG)11	c	174-185	4	6g4.fb_b1	FAM	BAC end sequences
0482_3k3	FQ377756	B13	13	64.4	64.4	6e-09	89	48	MegaBLAST	ATGGCAAGTGTTCTCGTACT	ATCTATTTACCAGCGAAGCTC	54	(AT)9	p2	184		3k3.fb_b1		BAC end sequences
0486_3d1	FQ377757	B11	11	152	294	1e-35	85	136+143	MegaBLAST	CGGTAATTATGATGGAATACAA	TACATCCATATATACGCACACA	55	(TG)8	p2	154-158	2	3d1.fb_b1		BAC end sequences
0487_3f11	FQ377758	B12	12	66.2	66.2	2e-09	73	124	BlastN	CACCTTACAATATAGGTCAGTTGT	GTCTAGGTGCTCAATGGATATT	55	(AT)10	p2	123-152	6	3f11.fb_b1		BAC end sequences
0490_3b19	FQ377759	B05								TATACCTGTCAATCATCGGTTA	CAGTAAAGCAAGGACGTTATTT	60	(TAT)6	p3	138-150	2	3b19.fb_b1	FAM	BAC end sequences
0503_3m14	FQ377760	B13	13	152	152	2e-35	91	109	MegaBLAST	ACAACTAATTTGCTGCCTCTAC	TAGGATCATTAAACGAGTCTCC	60	(TA)12	p2	153-166	3	3m14.rb_b1	TET	BAC end sequences
0526_4c10	FQ377761	B07								TCACGTTGTGTCAACTGTAAA	AGATTCAAGACGAAAGAATTTG	55	(TA)11	p2	137-163	3	4c10.rb_b1		BAC end sequences
0533_15c9	FQ377762	B07								CGAAGAACATAAGCAGAGGTAG	CTTCCTCTTCGGTTCTCATAC	60	(AG)7	p2	139-145	3	15c9.fb_b1	TET	BAC end sequences
0535_15i17	FQ377763	B05	5	100	100	8e-20	76	139	BlastN	GTCGCATTAAATACAAGCTACA	TTTCAAAGTGATATACAGGGAAG	55	(TC)17	p2	125-160	8	15i17.fb_b1		BAC end sequences
0543_6o7	FQ377764	B12								AGCTAAATTAACCAACACCAAT	GGCAGAGGAATATGATACAAGT	55	(AT)6(GT)11	c	154-206	5	6o7.rb_b1		BAC end sequences
0545_6c15	FQ377765	B05	5	246	246	1e-63	71	515	MegaBLAST	CGAAAGAGACAGAGAAAGAGAA	GGGCTGAAGATAAAGAGGAG	60	(AG)8	p2	150-170	4	6c15.rb_b1	FAM	BAC end sequences
0549_6c4	FQ377766	B01	1	423	423	7e-117	86	367	MegaBLAST	ATAATCCTAACGATCGACTTTG	TCTATATGTTCTTTGCGTATCG	60	(TC)7	p2	158-170	3	6c4.rb_b1	FAM	BAC end sequences
0550_18i13	FQ377767	B01	1	347	347	4e-94	87	293	MegaBLAST	CGGTGTTACACTGTTTTAACTCAG	GTTTCCCGGTATTTTTAGCGGT	60	(AT)6	p2	188-200	3	18i13.fb_b2	HEX	BAC end sequences
0553_18c8	FQ377768	B09								AGGATTCCATTTCGAGAATAA	CAATGCACTACAAAGTTAGTTCC	54	(TTC)5	p3	196-222	4	18c8.fb_b2		BAC end sequences
0554_18l13	FQ377769	B02								CATACTCAAGTTTCACAGGATG	CTAGCCATCGTAAATTTCACTC	60	(TA)6	p2	159-170	4	18l13.fb_b2	TET	BAC end sequences
0558_18f22	FQ377770	B03	3	192	192	2e-47	95	119	MegaBLAST	GGATTCCTTGATTACGTTTCTA	GATATTCGTACAAAGTGCAGAC	60	(GA)20	p2	158-195	5	18f22.fb_b2	TET	BAC end sequences
0561_22e8	FQ377771	B02	2	197	197	5e-49	75	290	MegaBLAST	CCAATAGTGGTAACAAGTTGAAT	ATACGTCACTTCAAATCGTCTT	60	(AT)11	p2	140-170	8	22e8.rb_b1	TET	BAC end sequences
0566_20o5	FQ377772	B03	8	46.6	46.6	0.002	90	33	BlastN	TGTTAATCGTCTGTCACCTTT	GTAGCAAGAAGTAGGCAAATG	55	(TTC)7	p3	146-182	5	20o5.rb_b2		BAC end sequences
0576_20n23	FQ377773	B08	8	140	140	1e-31	83	133	MegaBLAST	CCGTGCTATACTCACATTTCTA	ACGATCTATGTACCACGATTCT	55	(GC)7	p2	162-172	4	20n23.rb_b2		BAC end sequences
0579_22m16	FQ377774	B10								GCCAGGTACATATATCCCTATT	TTCCATATTTGCTGTCACTTT	60	(TA)18	p2	169-177	3	22m16.fb_b1	FAM	BAC end sequences
0582_22p15	FQ377775	B08								CGTGCTCTTCTTAATCCTCTTA	GTTGACCTTTGGGAATATCTTA	60	(CT)16	p2	101-124	5	22p15.fb_b1	FAM	BAC end sequences
0583_22l4	FQ377776	B15								CGAATGAAATTAGCTCCACTAC	CAATTTCTTTCTCTTACGAAGC	60	(TAA)5	p3	112-137	6	22l4.fb_b1	HEX	BAC end sequences
0590_19n5	FQ377777	B09	1	185	185	3e-45	81	208	MegaBLAST	GAACGAATCTTTGGTAACCTT	TATCATACAACGAAACGCTATC	60	(AG)10	p2	149, 154	2	19n5.rb_b1	FAM	BAC end sequences
0594_19n18	FQ377778	B15	15	248	248	3e-64	83	240	MegaBLAST	TTCAGAAGCATTCTCGAATTA	ATACGAAGAGAAATAGGGTACG	60	(CT)11	p2	182-208	4	19n18.rb_b1	FAM	BAC end sequences
0598_18d4	FQ377779	B08								TCTCGAATATTCTCGTGTGTAG	CAGATTGGTTCCAAATTCTACT	60	(TG)7	p2	208-213	4	18d4.rb_b2	TET	BAC end sequences
0601_19k3	FQ377780	B05	5	215	215	2e-54	77	307	MegaBLAST	ACCGATTCGAAACTGATAGATA	TTCGAGGTAATTCGTTAAGTCT	60	(TC)15	p2	138-173	9	19k3.fb_b1	FAM	BAC end sequences
0606_19m4	FQ377781	B02	2	95	95	4e-18	84	94	MegaBLAST	ATAACGAGGAGAGTGGTAACTG	GTCTCCTAGCATCTTCTTTGTAA	60	(TA)8	p2	186-230	4	19m4.fb_b1	TET	BAC end sequences
0607_19k14	FQ377782	B07	7	51.8	51.8	4e-05	72	11	MegaBLAST, XM_392450.3	TCCATATGAAGATCACAGAGAA	TTAATCAGTGCATGCTTAGTGT	60	(AT)8	p2	137-137	3	19k14.fb_b1	TET	BAC end sequences
0608_19h1	FQ377783	B17	5	100	100	1e-19	80	141	BlastN	GATCGATAAACGTCCAACTTAC	ATGGATTCTATCATCAATTCGT	60	(AT)9	p2	165-202	5	19h1.fb_b1	HEX	BAC end sequences
0613_19h23	FQ377784	B12	16	159	159	1e-37	85	141	MegaBLAST	TTTATTCTACGCAAATGGTG	TATCAATATCAGTATCGGCATC	60	(ATATTG)8	p6	175-194	4	19h23.fb_b1	FAM	BAC end sequences
0614_19d6	FQ377785	B08	7	141	141	3e-32	75	191	MegaBLAST	AAGTAGAACGGATACAGAAACG	ACTCCAGTATGAGATGGAAGTC	60	(CT)8	p2	167-188	4	19d6.fb_b1	FAM	BAC end sequences
0615_19n16	FQ377786	B05	5	479	479	8e-134	81	506	MegaBLAST	GGTGATAGGTGAGTGTGTTCTA	GTCGAGATAGCATCGAGTTT	60	(TC)10	p2	139-169	6	19n16.fb_b1	HEX	BAC end sequences
0620_20c4	FQ377787	B02	2	140	140	9e-32	90	99	MegaBLAST	TTCTCTTCTATCATGGAGTTCG	GTAGAAGAGGGAAGAAGAGGAA	60	(CT)11	p2	134-151	4	20c4.fb_b2	FAM	BAC end sequences
0621_20o18	FQ377788	B02	2	127	127	6e-28	80	145	MegaBLAST	TCTGAAGACGAATTATACACGA	ACGACGATAGTTTCTTCAATTC	55	(AAAG)6	p4	135-158	5	20o18.fb_b2		BAC end sequences
0627_20n22	FQ377789	B08	7	203	203	9e-51	87	177	MegaBLAST	CGTGTAAACACACATAAAGAGC	GTTTCGTCTTCGCTCTAGATAC	60	(AG)11	p2	172-194	5	20n22.fb_b2	FAM	BAC end sequences
0631_34k4	FQ377790	B05	5	260	260	4e-68	89	198	MegaBLAST	ATAACCGAAAGACAAAGTTCAC	GCTCTTGCTCTTTCTTTATCTT	60	(AG)9	p2	141-151	3	34k4.fb_b1	FAM	BAC end sequences
0632_34i8	FQ377791	B03	3	69.8	69.8	2e-20	95	43	BlastN, hmm6959	TTCCCGTATTATGTAACTCAGA	GCTTGGAGAAGATAGTTAAACG	60	(ATT)5	p3	169-179	3	34i8.fb_b1	FAM	BAC end sequences
0636_34m4	FQ377792	B14	14	291	291	3e-77	72	646	MegaBLAST	AGTGAAAGTTGACGAAGAACA	CCGAGATCTCTCTCTGTACTGT	60	(AG)7	p2	128-157	7	34m4.rb_b1	HEX	BAC end sequences
0637_34f1	FQ377793	B03	1	55.4	55.4	3e-06	81	61	MegaBLAST	CTTCTCTATTTGAGGAGGAACA	ATTTAGTCTTGCCGAAATCTTA	60	(AG)10	p2	136-153	4	34f1.rb_b1	FAM	BAC end sequences
0638_91i19	FQ377794	B02	2	123	123	8e-27	93	81	MegaBLAST	AATTCTCATGATATTTGGTTCC	CACAGAAATAATAACTCGGAAA	55	(TC)8	p2	156-170	3	91i19.fb_b1		BAC end sequences
0639_91k16	FQ377795	B01	1	84	84	7e-15	73	168	MegaBLAST	AACATGACACTTAGCAAGAACA	CAACTTCTGACTTACGATTGTC	60	(AC)6	p2	153-165	6	91k16.fb_b1	HEX	BAC end sequences
0644_83i19	FQ377796	B06	1	210	210	7e-53	86	183	MegaBLAST	CATTGTCGAGTGAATATCGAG	TAGAAATCATTGCAACAGAGAA	60	(TC)10	p2	149, 162	3	83i19.rb_b1	HEX	BAC end sequences
0645_83g17	FQ377797	B10								AAGCTTTCGACAAGGATTTAT	GCATGACATCGATGATCTAGTA	60	(ATA)5	p3	145, 147	2	83g17.rb_b1	FAM	BAC end sequences
0646_83e8	FQ377798	B04	4	304	304	4e-81	85	351	MegaBLAST	GTTTCTCTCTTCCCTCTTTCC	AAGATGCAGAGGAAAGTAAATG	60	(CT)10	p2	138-144	4	83e8.rb_b1	TET	BAC end sequences
0651_83b15	FQ377799	B11								ACGAAATATCTCGAAGACTAGG	GAGCTAACTTCTCGTGGAAA	60	(ATCGAA)5	p6	157-199	10	83b15.rb_b1	TET	BAC end sequences
0655_82m17	FQ377800	B14	14	161	161	3e-38	98	92	MegaBLAST	TACATCTACTCGTCTCCCTCTC	ACGGATAGACAAACAGAGAATC	60	(TC)10	p2	117-144	4	82m17.fb_b1	TET	BAC end sequences
0656_82m19	FQ377801	B09	9							TGTATCGCGAAATTATAATGAA	CACAATTACGCTTCGTTTATC	60	(GA)6	p2	171-181		82m19.fb_b1	TET	BAC end sequences
0660_82j19	FQ377802	B15	12	181	181	4e-44	88	145	MegaBLAST	ACAACTAGCGATGGAAATCTAA	ATTTCACCGAAACGATATCTAC	60	(GA)6	p2	132-173	6	82j19.fb_b1	HEX	BAC end sequences
0668_84c16	FQ377803	B13	13	578	578	1e-163	80	682	MegaBLAST, XM_623188.2	TACCATTATGGAATAGCACCTT	TAATAAGCCATTTGCTACAAGA	60	(AT)8	p2	135, 157	3	84c16.fb_b1	FAM	BAC end sequences
0669_84l15	FQ377804	B09	1	109	109	2e-22	84	102	MegaBLAST	TGCTTGACGAATATGAAATG	AAACAGATCGAGAGAAAGAGAG	60	(CT)12	p2	141-158	4	84l15.fb_b1	HEX	BAC end sequences
0677_46a15	FQ377805	B15								TTCGCTCGTACCTAGTCATATT	GTTCGTCCGAGGCTTAGTAT	60	(CA)44	p2	107-108		46a15.rb_b1	TET	BAC end sequences
0681_46d1	FQ377806	B06	6	230	230	8e-59	74	385	MegaBLAST, XR_014995.1	ACGAGATCCGTTATGGACTAT	GAGTGGGGACTCTCTTTCTC	60	(GA)6	p2	205, 238	2	46d1.rb_b1	FAM	BAC end sequences
0686_86i9	FQ377807	B14	14	113	113	1e-23	74	202	BlastN	AAAGATAGAAGAAGGAAGCACA	TCGAACTATCCACCAGCTATAC	60	(AG)20	p2	111-132	6	86i9.rb_b1	TET	BAC end sequences
0688_86b7	FQ377808	B15	15	205	205	3e-51	71	545	MegaBLAST	AGAAAGTAATAATTCGCCACTG	AGTATTTATGGACTTGCTGGTT	60	(AT)6	p2	172-211	10	86b7.rb_b1	HEX	BAC end sequences
0691_86l4	FQ377809	B01	1	93	93	1e-17	75	147	MegaBLAST	AACGTTCCTGTTATTACGAGTT	GAGAATGAGCAATGAAATACAA	60	(TC)13	p2	173-196	4	86l4.rb_b1	HEX	BAC end sequences
0695_46l6	FQ377810	B05	5	55	55	3e-06	83	54	MegaBLAST	TTGCATGGTACACAATAGAACT	CCCGTGGATATTATTTAAAGG	60	(CT)8	p2	154-173	4	46l6.fb_b1	HEX	BAC end sequences
0712_84o11	FQ377811	B06	6	140	140	8e-32	81	151	MegaBLAST	TTTCGATGGTGGTTTGTACT	CTTGCCGATATATTACCTCTTC	60	(CT)9ttctctctctctatctatctttgtgtcgatcttcttgaatcgagtgcgtacgtgaacgagatatacatatatgtgcacg(TA)6	c	168-195	6	84o11.rb_b1	TET	BAC end sequences
0719_82i7	FQ377812	B05	5	84	84	6e-15	70	222	MegaBLAST	CGCTCTCTAAACAGAGAACCT	AAAGTAGCCGGATAGATACGA	60	(CT)12	p2	188-206	2	82i7.rb_b1	TET	BAC end sequences
0720_82e5	FQ377813	B13	13	239	239	1e-61	73	426	MegaBLAST, hmm5923	TAGAAGCCATCCTGGATAAA	CAACATTGATTCTAGACGAAGA	60	(TC)10	p2	138-157	4	82e5.rb_b1	TET	BAC end sequences
0725_82m14	FQ377814	B06								TCTATCAAACACGTAAAGCGTA	ATTTATGACCTCTCCTCTCACA	60	(AT)10	p2	147-156	2	82m14.rb_b1	HEX	BAC end sequences
0731_75c7	FQ377815	B09	9	279	279	2e-73	76	451	MegaBLAST	GTGTACAGGCATACAGAAAGTG	GAAAGAGGAAGAGAGAAATCAA	60	(GA)14	p2	170-182	2	75c7.rb_b1	FAM	BAC end sequences
0732_75o9	FQ377816	B15	12	500	500	3e-140	93	338	MegaBLAST	CACCTATCCTCTATCTGGATTT	CATGCAATTAGATTAACCATTC	60	(GA)14	p2	148-167	4	75o9.rb_b1	TET	BAC end sequences
0738_75d15	FQ377817	B04	3	45	45	0.006	42	42	BlastN	AAGTCCGTTAACGAGTCAGA	GAACAGAGAGAGTGAGGAAGAG	60	(CT)9	p2	147-167	6	75d15.rb_b1	TET	BAC end sequences
0742_75d18	FQ377818	B05	5	199	199	1e-49	92	138	MegaBLAST	ACAAAGTGGTGCCATATTTATT	AGATACTGTGACCTAAGGGAAA	60	(TC)15	p2	147-180	8	75d18.rb_b1	HEX	BAC end sequences
0745_75i17	FQ377819	B13								GAATACACATGTCTCTGGTTCA	GAGAGTCGATCTTGTGAGAGAT	60	(CT)9	p2	145-159	4	75i17.fb_b1	TET	BAC end sequences
0751_11c2	FQ377820	B16								CTTCAACGTCCATCCTGTATC	CCATCTTTTTCACCCTTGTATATAC	60	(TA)16	p2	182-192	3	11c2.rb_b1	TET	BAC end sequences
0752_11m6	FQ377821	B10	10	347	347	4e-94	83	351	MegaBLAST	AAATTAACACCAGCGGTTCT	AACTTTCTAAGCGTGTGCAG	60	(CA)13	p2	149-156	3	11m6.rb_b1	TET	BAC end sequences
0754_11i10	FQ377822	B04								GAACGCTAAATTGATAGACAAAC	GCTGTAACTGCAAATCTGTACTA	60	(TA)6	p2	150, 153	2	11i10.rb_b1	HEX	BAC end sequences
0755_11a22	FQ377823	B13	13	141	141	1e-32	90	103	MegaBLAST	GTATATCTGTGTGCCTGTGTGT	GCTAGTAGTGCCATCAAGGT	60	(GC)9	p2	150-156	3	11a22.rb_b1	FAM	BAC end sequences
0758_11h4	FQ377824	B07	Un	161	161	3e-38	74	267	MegaBLAST	CGATGAGAATATCCTTAGAGGT	GAGAGTGCTCTTAATTTGCTTC	60	(AG)11	p2	169-185	3	11h4.rb_b1	TET	BAC end sequences
0763_14m11	FQ377825	B11	11	84.2	84.2	7e-15	85	74	MegaBLAST	AAATTATGGCACGTTTCTCTAC	GCAATTTAGATTATTCGGTTGT	54	(ATA)5	p3	184-218	4	14m11.rb_b1		BAC end sequences
0774_1a20	FQ377826	B14	4	223	370	1e-56	89	232	MegaBLAST, XM_395227.3	CTCCCTCTCTCTCTTTCTCTTT	CCCATATCAGTGACAAAGAAC	54	(AC)13tccctccctccctctccctctctt(TC)15	c	169-289	5	1a20.fb_b1		BAC end sequences
0777_1j15	FQ377827	B10	10	53.6	53.6	1e-05	75	78	BlastN	TGCACTCATAGAATGAGAAAGA	GGATTTGTGGACGTTAATTG	55	(AG)20	p2	137-182	8	1j15.fb_b1		BAC end sequences
0784_11n1	FQ377828	B08	8	136	136	1e-30	78	186	MegaBLAST	GCCATAAAATCAAAGTAGTTGAA	GGAGATTTAATAAAGCAACGTAA	60	(AG)11	p2	202-214	3	11n1.fb_b1	TET	BAC end sequences
0789_67c7	FQ377829	B02								TACAGAGTTGTAATTTGGGACA	GGTGAAATTTCGCTTACAAA	55	(TCTG)9	p4	170-186	4	67c7.rb_b1		BAC end sequences
0795_67k24	FQ377830	B03	16	212	212	2e-53	71	517	MegaBLAST	GAATTCCCAGAGAACAATTTC	TAAATTTACGAGTTTGCACAAG	60	(AACG)5	p4	148-162	4	67k24.rb_b1	HEX	BAC end sequences
0797_67d7	FQ377831	B04	4	111	111	5e-23	90	83	MegaBLAST	TAGAGTATTTATCGCTCCCTTC	TGTTGCTCTTTAATTTGACGTA	60	(CT)7t(TC)12	c	169-191	5	67d7.rb_b1	FAM	BAC end sequences
0801_67f8	FQ377832	B01	1	208	208	3e-52	73	430	MegaBLAST, XM_394154.3	ATACTGTACGCGCATGTAATAA	TAATTTCTTCTCCTCGTTTCTC	55	(GA)9	p2	157-178	5	67f8.rb_b1		BAC end sequences
0803_67i16	FQ377833	B10	10	309	309	1e-82	88	251	MegaBLAST	CCAGGTAAAGGTAACAAATCAC	GTGTTAGGGACACGTCAAGT	60	(TC)7	p2	160-166	2	67i16.fb_b1	FAM	BAC end sequences
0807_67b24	FQ377834	B13								TCGTTCAATAGCAAATAACAAC	GTATCGGGAGCAAATATCTTAT	55	(TC)15	p2	173-179	3	67b24.fb_b1		BAC end sequences
0810_65a23	FQ377835	B06	6	401	401	2e-110	77	568	MegaBLAST, XM_392425.3	TTAACAAATCCGAATTTAAAGG	GATAGTGGTTGCTTGTCATCTT	55	(CGTT)6	p4	126-145, 184	6	65a23.fb_b1		BAC end sequences
0811_65m2	FQ377836	B08	7	196	196	2e-48	86	163	MegaBLAST	TACAACTTGACGAGGAAATAGG	TTAAGCGAGCCCTATACTTATG	60	(AG)11	p2	155-192	4	65m2.fb_b1	HEX	BAC end sequences
0816_65k7	FQ377837	B08								ACCTAGGTGAAAGGTAGTGAAA	AAAGGAGAGAAAGAGAAAGAGAT	60	(CT)15	p2	183-226	6	65k7.rb_b1	FAM	BAC end sequences
0831_68m10	FQ377838	B16	8	62.6	62.6	2e-08	67	185	MegaBLAST	TTCTTCGTTCAATTATCTCCTT	CGCCTACTTTCACCTAGTAAAC	55	(AAG)6	p3	148-162	3	68m10.fb_b1		BAC end sequences
0832_68c22	FQ377839	B14	14	77	77	8e-13	80	98	BlastN	ATTCAACAATTTCACGGTAATA	CCATTGTATTAACCTGTTTCCT	60	(AG)10	p2	152-163	4	68c22.fb_b1	FAM	BAC end sequences
0836_68e3	FQ377840	B01	1	217	217	5e-55	70	510	MegaBLAST	GAAGTCTTTGTGCTGTGAAAC	GTTCATTACGGAATCCATTCTA	60	(TC)9	p2	185-210	6	68e3.rb_b1	HEX	BAC end sequences
0839_68k23	FQ377841	B05	5	298	298	2e-79	83	344	MegaBLAST, XM_624457.2	CAGTCGCTAGCTACCGTATAAT	ATGTGGCAAACGGTAGTTAAT	55	(AGG)6	p3	250-266	5	68k23.rb_b1		BAC end sequences
0856_70f13	FQ377843	B02	2	206	206	1e-51	80	231	MegaBLAST	CATTACTAACAGACAGACAAGCA	CTCGTACCTTGCCTAGAATATC	60	(AG)13	p2	196-232	9	70f13.fb_b1	HEX	BAC end sequences
0858_70j8	FQ377844	B09	9	242	242	1e-62	71	485	MegaBLAST	TGAAACAGCTTATCTCCTTCTT	AATCAGTACTTATCAGCCTTGG	60	(TC)10	p2	171-197	5	70j8.fb_b1	HEX	BAC end sequences
0864_70o11	FQ377845	B01	1	72	72	5e-11	72	142	BlastN	CGTGTTACGGAATAAGAAAGAT	GGTTATTACCGTTCTTCAAAGT	60	(AG)12	p2	146-163	4	70o11.rb_b1	FAM	BAC end sequences
0867_70k14	FQ377846	B12	12	143	143	8e-33	72	254	MegaBLAST	ATATTACATTCCTGGTGACCTC	CTACATTCTTTCTGTTCCCTGT	60	(CGA)6	p3	166-176	3	70k14.rb_b1	TET	BAC end sequences
0869_70d5	FQ377847	B08								ATCTGATATCTATGCGCTCTTT	AAGCAGATGGGTTAAGTGTAGT	60	(TTTCTC)5	p6	154-186	6	70d5.rb_b1	TET	BAC end sequences
0872_70p15	FQ377848	B02	2	66.2	66.2	2e-09	82	70	MegaBLAST, XM_001120628.1	CTTTATCGCCGTCATCGTCATC	GTTTAATACCGGCAGTTGCACA	55	(CACGC)5	p5	189-207	3	70p15.rb_b1		BAC end sequences
0874_70d6	FQ377849	B13	6	48.2	48.2	0.0006	84	51	BlastN, NM_001040235.1	TGCTAATGAGCAATACGATACT	CCCTTAATTCGCTTAATACATC	55	(AT)7	p2	169, 181	2	70d6.rb_b1	TET	BAC end sequences
0885_52p13	FQ377850	B02								TTCATACTCTTTCACAGCCTCT	AATGACGAGATGAGACTGAAAT	60	(TC)15	p2	137-161	5	52p13.rb_b1	FAM	BAC end sequences
0887_52l8	FQ377851	B09	1	84	84	5e-15	89	66	MegaBLAST	GGCGAGTGTAACGTTGTATTT	GATATTACGCTCTGGAACCAA	60	(CT)14	p2	161-192	9	52l8.rb_b1	HEX	BAC end sequences
0898_31k19	FQ377852	B09	9	324	324	5e-87	79	406	MegaBLAST	GTGTGATTCTTTCGAATCTCTT	CAACGAATTCACGAATAGTTAC	60	(AT)6	p2	150-152	2	31k19.fb_b1	TET	BAC end sequences
0903_31c18	FQ377853	B15	12	201	201	4e-50	83	189	MegaBLAST	TGCACCAGTCTAGTGTTAATTT	GTTTCTATCCCTTCCACTTCT	60	(GA)11cctg(GA)6gcgacctagagagagt(GA)6	c	173-211	5	31c18.fb_b1	TET	BAC end sequences
0904_31d21	FQ377854	B14	14	105	105	2e-21	95	66	MegaBLAST	TTAAACCGAGGAGAGAGATTAC	GAGAAGAGACGTTTGAGAGAAC	60	(CT)10	p2	181-209	6	31d21.fb_b1	HEX	BAC end sequences
0909_31i4	FQ377855	B08	8	185	185	3e-45	88	152	MegaBLAST	AACGTACAAGAGAGGATTACAGA	ACAGCAGAGATTCCTTTGAA	60	(AG)6	p2	145-154	3	31i4.rb_b1	TET	BAC end sequences
0910_31k8	FQ377856	B13	Un	66.2	66.2	2e-09	84	63	MegaBLAST	CAGCTCAAATTGTATTCCTACTT	AGATCAGGACAGTTGTAACGTA	60	(TA)7	p2	161-171		31k8.rb_b1	FAM	BAC end sequences
0914_31h7	FQ377857	B09	9	116	116	1e-24	75	218	MegaBLAST	ATATAGGCGAATATTTCATTGC	AAAGTGTACTTTCCACGAGTTT	60	(AC)6	p2	140-168	3	31h7.rb_b1	HEX	BAC end sequences
0916_31f17	FQ377858	B06	3	46	46.4	0.002	84	45	BlastN	CCCATCAAATTTAACTGTTCTT	GCGAGTCATTACTGTCTCTCTT	60	(AG)16	p2	149-176	6	31f17.rb_b1	FAM	BAC end sequences
0917_31j16	FQ377859	B16	Un	92	92	5e-17	76	121	MegaBLAST	GTGTGGAAGAGACGAGATAGAT	CTTCTTCGTCACGTTTACTCTC	60	(GA)15aaagaagaa(AG)11	c	171-188	3	31j16.rb_b1	FAM	BAC end sequences
0918_31j22	FQ377860	B07	7	150	150	7e-35	89	132	MegaBLAST	GAATTACGCTCGATTCAATAAT	TCTTCTTCGTCATCTTGTACTTT	60	(AAG)12	p3	189-200	3	31j22.rb_b1	FAM	BAC end sequences
0919_66k13	FQ377861	B01	1	97	97	1e-18	74	161	BlastN	TAGACCGATTTGTTACTGATTG	CATGCTGTTATGGTATTTCTGA	60	(AT)9	p2	147-156	2	66k13.fb_b1	TET	BAC end sequences
0924_66j14	FQ377862	B03	Un						BlastN	AGAAGTGATTACCTTATACAAGCA	AATTACAACAACGCGAGAAT	60	(AT)24	p2	145-185	4	66j14.fb_b1	HEX	BAC end sequences
0929_66j14	FQ377863	B03	3	100	100	9e-20	72	258	BlastN	CTTCTTCGTTGGATCCTATTC	AAATGTCTGAGAAGACGCTATT	60	(TC)13	p2	125-136	3	66j14.rb_b1	FAM	BAC end sequences
0930_40o1	FQ377864	B11	11	150	150	3e-35	79	153	MegaBLAST, LOC726180	GCTGAAAGCTCGACTTCTAC	AAATTTCTCACTGCTAAGAGGA	60	(CT)15	p2	144-171	5	40o1.rb_b1	TET	BAC end sequences
0939_33h17	FQ377865	B01	1	172	172	2e-41	70	402	MegaBLAST	GAACACAGCGAGAAAGAGAG	CATTATCGTGTGAACTTGGAC	60	(GA)30	p2	124-152	5	33h17.rb_b1	TET	BAC end sequences
0940_33f14	FQ377866	B02	2	477	477	3e-133	84	446	MegaBLAST	AGTGGAAATCTCACACATGC	AGGAGTTTCGTCGTTTCTTT	60	(CT)9	p2	157-161	3	33f14.rb_b1	FAM	BAC end sequences
0942_23k3	FQ377867	B06	6	327	327	4e-88	91	233	MegaBLAST	TCTCATTTCTCTCCTTCTTCC	ATACAAGAAACGAGCCAGATAC	60	(CT)14atctttctctctctttctatacgtgtatttttcattgcacgtcatctaagttattattcccctatgcctactctcgcgcgtgctatttccttttttctt(TC)8	c	201-219	3	23k3.fb_b1	FAM	BAC end sequences
0944_23o11	FQ377868	B09	9	172	172	2e-41	84	172	MegaBLAST	GTTACTTTGTCCGTTAGTTCGT	GAATACATGGCTAACAAGTTCC	60	(CT)16	p2	183-196	3	23o11.fb_b1	HEX	BAC end sequences
0949_23o21	FQ377869	B07	Un	361	361	2e-98	92	264	MegaBLAST	CGAATAGTAGGGTTGGTCACTA	ATTCCACCATTTAGAAAGAACA	60	(TC)12	p2	169-197	5	23o21.fb_b1	HEX	BAC end sequences
0950_23a2	FQ377870	B18	16	145	145	3e-33	76	190	MegaBLAST	CGTACTAAACGGTGTATCGTC	GTAATTGAGCTCTCCTGTGG	60	(GA)13	p2	155-185	6	23a2.fb_b1	TET	BAC end sequences
0956_26c17	FQ377871	B02	2	185	185	2e-45	83	174	MegaBLAST	TCTCTTGCTTCTCGTTCTACTT	GGCTCTTAAACCAGACAGTTT	60	(GA)8	p2	159-191	4	26c17.rb_b1	FAM	BAC end sequences
0957_92m19	FQ377872	B06	6	199	199	1e-49	71	447	MegaBLAST, LOC413076	CGATCGGTAGAACTACTCTTGT	CATACACAGTGTTCACGAAGTT	60	(TC)15	p2	152-164	3	92m19.fb_b1	HEX	BAC end sequences
0959_92c17	FQ377873	B07								GTTATCCTGCATCTGGTCAA	GATTTCCGTCAACGTCTTCT	55	(AG)16	p2	109-119		92c17.fb_b1	FAM	BAC end sequences
1E10_Boro16	HQ682229	B05	5	275	275	1e-72	87	254	MegaBLAST	CCTCGCTTTTCCTATCTCGCTTC	ACCTTCCTCTCCCGTTTCCC	52	(GA)15	p2					novel
Boro114	HQ682230	B09	9	51.8	51.8	2e-05	78	70	BlastN	CCGATCTGTGAGAATGACAGTATCG	CGTGTTTCGATTAGCAAAGCTACG	47	(GA)16	p2	213-239			HEX	novel
Boro115	HQ682231	B06	6	78.8	78.8	1e-13	75	140	BlastN, XM_394629.3	AGGAACCGAGCGATAGAACCAC	GCTTTGCCTTTCCATCTTGCTG	47	(CT)18	p2	213-237			HEX	novel
BTMS0034	FJ616170	B05	5	71.6	71.6	3e-11	80	78	BlastN										[15]
BTMS0040	FJ616175	B01	1	81.4	82.4	2e-14	96	50	MegaBlast										[15]
BTMS0041	FJ616176	B12	16	196	196	1e-48	84	182	MegaBlast										[15]
BTMS0042	FJ616177	B01	1	264	323	2e-69	92	420	MegaBlast										[15]
BTMS0043	FJ616178	B03	3	165	292	3e-39	85	261	MegaBlast										[15]
BTMS0044	FJ616179	B03	3	163	303	8e-39	91	220	MegaBlast										[15]
BTMS0045	FJ616180	B06	6	152	152	2e-35	73	297	BlastN										[15]
BTMS0046	FJ616181	B15	15	280	280	4e-74		323	MegaBlast										[15]
BTMS0047	FJ616182	B09	9	188	188	5e-46	76	274	MegaBlast										[15]
BTMS0049	FJ616184	B14	14	280	343	4e-74	87	310	MegaBlast										[15]
BTMS0050	FJ616185	B11																	[15]
BTMS0056	FJ616190	B06	6	69.8	69.8	2e-10	78	380	MegaBlast										[15]
BTMS0062	FJ616195	B06	6	100	100	2e-19	71	234	BlastN										[15]
BTMS0061	FJ616194	B11	1	82.4	82.4	2e-14	91	36	BlastN										[15]
BTMS0063	FJ616195	B06	6	100	100	2e-19	71	234	BlastN										[15]
BTMS0064	FJ616196	B14	14	107	107	7e-22	87	207	MegaBlast										[15]
BTMS0067	FJ616199	B08	8	102	102	1e-20	84	91	MegaBlast										[15]
BTMS0071	FJ616203	B15	12	107	107	7e-22	78	144	MegaBlast										[15]
BTMS0081	FJ616212	B06	6	141	141	3e-32	81	149	MegaBlast										[15]
BTMS0083	FJ616214	B03	3	69.8	69.8	2e-10	74	124	BlastN										[15]
BTMS0086	FJ616217	B01	1	132	256	9e-30	84	282	MegaBlast										[15]
BTMS0087	FJ616218	B10	10	156	156	1e-36	87	127	MegaBlast										[15]
BTMS0088	FJ616219	B08																	[15]
BTMS0093	FJ616224	B09																	[15]
BTMS0099	FJ616230	B06																	[15]
BTMS0102	FJ616233	B12																	[15]
BTMS0103	FJ616234	B15	7	141	141	3e-32	92	118	MegaBlast										[15]
BTMS0104	FJ616235	B08																	[15]
BTMS0105	FJ616236	B08																	[15]
BTMS0114	FJ616245	B13																	[15]
BTMS0119	FJ616249	B16	1	298	298	3e-79	74	481	MegaBlast										[15]
BTMS0120	FJ616250	B11	11	55.4	103	3e-06	93	89	BlastN										[15]
BTMS0124	FJ616254	B06																	[15]
BTMS0125	FJ616255	B07																	[15]
BTMS0126	FJ616256	B08																	[15]
BTMS0127	FJ616257	B11	Un.9008	82.4	82.4	2e-14	90	60	MegaBlast										[15]
BTMS0128	FJ616258	B02																	[15]
BTMS0129	FJ616259	B10																	[15]
BTMS0130	FJ616260	B09	6	100	100	2e-19	89	239	MegaBlast										[15]
BTMS0131	FJ616261	B10	10	59	59	2e-07	76	85	BlastN										[15]
BTMS0132	FJ616262	B07	11	131	131	4e-29	90	96	MegaBlast										[15]
BTMS0133	FJ616263	B11	1	46.4	46.4	0.0007	80	55	BlastN										[15]
BTMS0136	FJ616266	B14																	[15]
BTMS0139	FJ616269	B08																	[15]
BTMS0140	FJ616270	B16																	[15]
BTMS0147	FJ616276	B15																	[15]
BT02		B11	Un	116	116		87	101	MegaBlast										[14]
BT03		B09																	[14]
BT04		B13	13	63	63		89	47	MegaBlast										[14]
BT05		B02	2	79	79		94	51	MegaBlast										[14]
BT06		B12																	[14]
BT07		B03	3	64	64		72	124	MegaBlast										[14]
BT08		B03	3	185	185		82	188	MegaBlast										[14]
BT09		B09	6	129	129		89	103	MegaBlast										[14]
BT10		B08	8	75	75		78	98	MegaBlast										[14]
BT11		B09	6	93	93		73	152	MegaBlast										[14]
BT12		B12	12	92	92		80	197	MegaBlast										[14]
BT14		B02	Un	59	59		82	57	MegaBlast										[14]
BT15		B15	12	181	181		83	182	MegaBlast										[14]
BT16		B01	1	156	156		83	269	MegaBlast										[14]
BT17		B12	16	260	260		88	208	MegaBlast										[14]
BT18		B05	5	333	333		88	324	MegaBlast										[14]
BT19		B13	13	118	118		93	94	MegaBlast										[14]
BT20		B10																	[14]
BT21		B09																	[14]
BT22		B01	1	105	105		95	67	MegaBlast										[14]
BT23		B11																	[14]
BT24		B07																	[14]
BT30		B12	16	79	79		91	94	MegaBlast										[14]
BL01		B01	1	150	150		76	231	MegaBlast										[14]
BL02		B01	1	114	114		83	119	MegaBlast										[14]
BL03		B11	1	100	100		95	63	MegaBlast										[14]
BL05		B07	7	77	77		87	64	BlastN										[14]
BL06		B12	12	221	221		91	254	MegaBlast										[14]
BL09		B11	11	66	66		70	160	BlastN										[14]
BL13		B15	15	111	111		96	157	MegaBlast										[14]
BL16		B13	13	59	59		85	54	MegaBlast										[14]
BTERN01		B11	11	172	172		78	310	MegaBlast										[14]
B10		B02																	[12,13]
B124		B13																	[12,13]
B126		B08																	[12,13]
B96		B08																	[12,13]
B119		B09																	[12,13]
B118		B03																	[12,13]
B132		B11																	[12,13]
Apis_5337		B09	9						MegaBLAST, XM_392551.3	ACGGTGTTCCCAACGGTG	ACGTCTTCTCGGTGTCGAGTG								[23,40,41,42]
Apis_5983		B01	5						MegaBLAST	GCGTGGCCACCTGTTACG	TCGTGAGTCGGCCGAATC								[23,40,41,42]
Apis_6512		B05	5						MegaBLAST, XM_001120289.1	CAAAAGGAAATGGGAGCGC	CCCGGAGACGTCGATAACG								[23,40,41,42]
Apis_a124		B13	13						MegaBLAST	GCAACAGGTCGGGTTAGAG	CAGGATAGGGTAGGTAAGCAG								[23,40,41,42]
Apis_am4a110		B11	5						MegaBLAST	CGCTCGCGGTGGATTTCATTT	GGCAAAAGTGGCGGAGAAAGA								[23,40,41,42]
Apis_BI014		B12	16						MegaBLAST	CTGTGATGATAACTGGCCTGC	ACCTCACGAATGTGTTTTACAGG								[23,40,41,42]
Apis_BI127		B13	13						MegaBLAST	TCGAACCATTTGTATCGATCG	CTTGTTCATGGCTTGTCATTCA								[23,40,41,42]
Apis_BI300		B10	7						MegaBLAST	ATTCGATCGTGATAATAACGAGTAAC	AGGCGCATGATCTTACGTTG								[23,40,41,42]
Apis_BI371		B05	5						MegaBLAST	GTTTCTGCAGTGTACAAAGAATCG	TCGAACTTAGAGTTTGCAATCAATAC								[23,40,41,42]
Apis_BI372		B09	9						MegaBLAST	GAGCCAAACCGTTAACATTGTG	CAATATATTAATTAATATACTTAATCATCTGCG								[23,40,41,42]
Apis_HS1609		B12	16						MegaBLAST, XM_624233.2	CTCCGTGCTACAAACACCGTA	GCTAAATTTGTAAGTACAGTCATGGC								[23,40,41,42]
Apis_HS1682		B12	16						MegaBLAST	CATCGCTCGTCGTTGCTACT	CGTTGAATTCGTGCGAGAA								[23,40,41,42]
Apis_K0151B		B11	1						MegaBLAST	TCCAGCTTACGGGATTGGAT	CCGTGGATCGTGGAATACC								[23,40,41,42]
Apis_UN075		B06	12						MegaBLAST	GTCGTCGCATGAAAGGCC	GCAACCTCGTGCCCAGAT								[23,40,41,42]
Apis_UN131		B02	Un						MegaBLAST	GGTGGTTGGTAAGCGGAAC	GGTGCAAAGCATGCATCG								[23,40,41,42]
