# Supplementary material for: A second generation genetic map of the bumblebee Bombus terrestris (Linnaeus, 1758) reveals slow genome and chromosome evolution in the Apidae
Source: BMC Genomics. 2011 Jan 19;12:48. doi: 10.1186/1471-2164-12-48 (PMC3034698; doi:10.1186/1471-2164-12-48)
Supplement: Additional file 2 — Mapping data. For each mapped marker (AFLP and SSR) the genetic position on the LG, the distance (interval) to the next (following) marker and the genetic position within the A. mellifera genome (if a homologue was found) is given. Furthermore the linkage phase in the used mapping population is given. Significance (p-value) of segregation distortion (Chi2 test of allele frequencies for deviation from Mendelian segregation ratio) is indicated by stars (*:0.1; **:0.05; ***:0.01; ****:0.005; *****:0.001; ******:0.0005; *******:0.0001). [file 1471-2164-12-48-S2.XLSX]

## Sheet: Tabelle1
LG B.t.	Locus	position (cM) B.t.	interval (cM) B.t.	LG A.m.	position (cM) A.m.	Phase	segregation distortion
B01	SSR_BT22	0		1	331.1	{0}
B01	SSR_0327_1j21	2.834	2.834	1	329.12	{0}	***
B01	SSR_0276_90k24	3.55	0.716	1	337.82	{1}	*
B01	SSR_0277_90k24	4.07	0.52	1	337.82	{0}	*
B01	SSR_0549_6c4	5.11	1.04	1	337.06	{1}
B01	SSR_0864_70o11	6.701	1.591	1	451.32	{0}
B01	SSR_BT16	10.036	3.335	1	413.19	{0}
B01	SSR_BTMS0040	10.377	0.341	1	459.88	{0}
B01	SSR_0801_67f8	10.38	0.003	1	460.91	{1}
B01	SSR_0077_59a13	10.711	0.331	1	459.58	{0}
B01	AFLP_A11M_074	13.895	3.184			{0}
B01	AFLP_A09B_074	20.484	6.589			{0}
B01	SSR_BL01	25.588	5.104	1	435.66	{0}
B01	SSR_0360_2n11	26.781	1.193	1	429.85	{1}
B01	SSR_BTMS0086	27.679	0.898	1	429.49	{0}
B01	SSR_0919_66k13	29.635	1.956	1	420.05	{0}
B01	SSR_Apis_5983	31.672	2.037	5	204.81	{0}
B01	SSR_0195_69j13	35.511	3.839			{0}
B01	AFLP_A02L_258	37.988	2.477			{0}
B01	AFLP_A11L_171	43.67	5.682			{0}
B01	SSR_0691_86l4	47.833	4.163	1	574.97	{1}
B01	SSR_0198_69f24	48.761	0.928	1	576.16	{1}
B01	AFLP_A06G_055	55.452	6.691			{0}
B01	SSR_0196_69p16	70.718	15.266	4	51.68	{0}
B01	SSR_0328_1h23	75.596	4.878	1	518.59	{0}
B01	AFLP_A02D_057	77.296	1.7			{0}
B01	SSR_0639_91k16	78.688	1.392	1	509.19	{1}
B01	SSR_BTMS0042	80.028	1.34	1	503.65	{0}	**
B01	SSR_0550_18i13	82.278	2.25	1	344.76	{0}	*
B01	AFLP_A05K_069	89.149	6.871			{0}
B01	SSR_0283_60o15	90.713	1.564	1	362.45	{0}
B01	SSR_0939_33h17	93.011	2.298	1	370.2	{1}
B01	SSR_0836_68e3	93.548	0.537	1	367.9	{0}
B01	AFLP_A02L_195	95.031	1.483			{0}
B01	AFLP_A05B_073	97.248	2.217			{0}
B01	SSR_BL02	114.064	16.816	1	530.24	{0}
B01	SSR_0125_50a9	118.572	4.508	1	401.89	{0}
B01	SSR_0400_13m1	121.008	2.436	1	404.29	{1}
B02	SSR_BTMS0128	0				{0}
B02	AFLP_A02G_070	2.531	2.531			{0}
B02	SSR_0856_70f13	8.947	6.416	2	99.1	{0}
B02	SSR_0956_26c17	12.604	3.657	2	97.48	{1}
B02	AFLP_A06G_198	22.499	9.895			{0}
B02	AFLP_A02P_282	35.537	13.038			{0}
B02	AFLP_A04K_285	37.346	1.809			{0}
B02	SSR_0428_13l21	38.658	1.312	2	90.73	{0}
B02	SSR_B10	39.635	0.977			{0}	*
B02	SSR_0872_20p15	40.633	0.998	2	58.93	{0}
B02	AFLP_A01D_287	42.347	1.714			{0}
B02	SSR_Apis_UN131	42.98	0.633	Un.6228	0	{1}
B02	AFLP_A06K_129	44.016	1.036			{0}
B02	SSR_BT14	47.052	3.036	Un	0	{0}
B02	SSR_0848_68j22	53.729	6.677	2	33.15	{0}
B02	SSR_BT05	58.22	4.491	2	43.7	{0}
B02	AFLP_A11E_061	74.601	16.381			{0}	*
B02	SSR_0145_44p17	78.974	4.373	2	295.46	{0}
B02	AFLP_A01D_269	81.268	2.294			{0}
B02	SSR_0303_10b14	82.295	1.027	2	285.07	{0}
B02	SSR_0885_52p13	84.444	2.149			{0}
B02	AFLP_A04L_123	88.946	4.502			{0}
B02	SSR_0638_91i19	89.448	0.502	2	230.79	{0}
B02	SSR_0554_18l13	89.528	0.08			{0}
B02	SSR_0789_67c7	91.417	1.889			{0}
B02	AFLP_A02G_170	96.931	5.514			{0}
B02	SSR_0053_71f10	102.015	5.084	2	190.96	{0}
B02	SSR_0606_19m4	103.426	1.411	2	193.93	{1}
B02	SSR_0621_20o18	104.767	1.341	2	204.15	{0}
B02	SSR_0620_20c4	109.914	5.147	2	221.91	{1}
B02	SSR_0141_44j1	110.908	0.994	2	187.88	{0}
B02	SSR_0561_22e8	114.668	3.76	2	174.08	{1}
B02	SSR_0940_33f14	116.969	2.301	2	169.46	{0}	*
B02	AFLP_A01L_461	119.218	2.249			{0}
B02	SSR_0062_62f17	119.69	0.472	2	164.04	{1}	*
B02	AFLP_A02E_106	122.351	2.661			{0}	**
B02	AFLP_A05B_267	125.198	2.847			{0}	**
B03	AFLP_A04K_129	0				{0}
B03	AFLP_A10F_133	3.669	3.669			{0}
B03	SSR_BTMS0044	4.938	1.269	3	43.73	{1}
B03	SSR_BTMS0043	6.089	1.151	3	43.73	{1}
B03	SSR_0558_18f22	7.248	1.159	3	220.06	{0}
B03	SSR_0929_66j14	7.642	0.394	3	9.99	{0}
B03	SSR_0924_66j14	8.136	0.494	Un.	0	{0}
B03	SSR_0221_63h9	8.293	0.157	3	10.35	{0}
B03	SSR_BTMS0083	8.886	0.593	3	27.12	{0}
B03	SSR_BT07	12.343	3.457	3	132.27	{0}
B03	SSR_BT08	12.929	0.586	3	137.53	{0}
B03	AFLP_A01D_114	13.561	0.632			{0}	*
B03	AFLP_A01D_166	16.238	2.677			{0}
B03	AFLP_A06K_363	18.986	2.748			{0}
B03	SSR_0566_20o5	20.324	1.338	8	232.6	{1}
B03	AFLP_A01D_091	21.617	1.293			{0}
B03	AFLP_A02P_345	25.301	3.684			{0}
B03	SSR_0291_60p14	25.531	0.23	3	266.9	{1}
B03	AFLP_A08D_067	26.313	0.782			{0}
B03	AFLP_A02D_066	27.372	1.059			{1}
B03	SSR_0177_44p18	30.521	3.149			{0}
B03	SSR_0043_71h15	31.559	1.038			{1}
B03	AFLP_A09E_186	32.966	1.407			{0}
B03	AFLP_A07F_123	35.177	2.211			{0}
B03	SSR_0795_67k24	43.267	8.09	16	109.78	{0}
B03	SSR_B118	48.819	5.552			{0}
B03	AFLP_A10K_097	49.935	1.116			{0}
B03	SSR_0632_34i8	50.951	1.016	3	80.39	{1}
B03	SSR_0365_7n6	60.22	9.269	3	153.2	{1}
B03	AFLP_A09E_239	60.581	0.361			{0}
B03	AFLP_A03F_133	67.7	7.119			{0}
B03	AFLP_A01F_057	71.118	3.418			{0}
B03	SSR_0292_60b14	78.479	7.361	10	229.72	{1}
B03	AFLP_A09P_082	85.322	6.843			{0}
B03	SSR_0637_34f1	88.248	2.926	1	299.93	{0}
B03	SSR_0207_63e15	89.17	0.922	3	198	{0}
B03	AFLP_A11E_099	94.517	5.347			{0}
B03	AFLP_A09E_050	96.35	1.833			{0}
B04	AFLP_A01D_062	0				{0}
B04	AFLP_A02E_144	20.123	20.123			{0}
B04	AFLP_A02L_095	21.86	1.737			{0}
B04	SSR_0275_90o12	25.387	3.527			{0}
B04	AFLP_A06K_054	28.462	3.075			{0}
B04	SSR_0172_44e21	29.071	0.609	4	144.52	{1}
B04	AFLP_A04L_377	30.292	1.221			{0}
B04	AFLP_A11M_144	31.067	0.775			{0}
B04	SSR_0754_11i10	33.849	2.782			{1}
B04	SSR_0373_12h8	34.481	0.632			{0}
B04	AFLP_A05B_345	36.132	1.651			{0}
B04	AFLP_A02L_112	42.101	5.969			{0}
B04	AFLP_A02P_086	42.311	0.21			{0}
B04	SSR_0797_67d7	46.595	4.284	4	16.43	{1}
B04	SSR_0646_83e8	47.685	1.09	4	60.31	{0}
B04	AFLP_A06G_042	53.131	5.446			{0}
B04	AFLP_A03F_209	63.694	10.563			{0}
B04	AFLP_A11E_447	68.522	4.828			{0}
B04	SSR_0304_9i13	73.018	4.496	4	92.97	{1}
B04	SSR_0738_75d15	80.663	7.645	3	226.47	{1}	**
B05	AFLP_A02D_223	0				{1}
B05	AFLP_A09P_064	3.47	3.47			{1}
B05	SSR_0719_82i7	6.799	3.329	5	189.49	{0}
B05	SSR_0615_19n16	7.696	0.897	5	75.67	{0}
B05	SSR_0357_2o10	8.565	0.869	5	74.39	{1}
B05	AFLP_A03F_186	13.627	5.062			{1}
B05	SSR_0490_3b19	14.697	1.07			{0}
B05	AFLP_A03M_277	16.16	1.463			{1}
B05	SSR_0224_63h8	18.089	1.929	5	25.54	{0}
B05	SSR_1E10_Boro16	21.168	3.079	5	18.35	{0}	*
B05	SSR_0545_6c15	22.343	1.175	5	10.03	{1}
B05	SSR_BT18	25.338	2.995	5	7.75	{1}
B05	AFLP_A10K_253	27.765	2.427			{1}
B05	SSR_0216_63a9	30.916	3.151	5	231.97	{1}
B05	SSR_0168_69j22	31.451	0.535			{1}
B05	AFLP_A11E_194	34.376	2.925			{1}
B05	SSR_BTMS0034	37.916	3.54	5	169.06	{0}
B05	SSR_Apis_Bl371	40.273	2.357	5	150.1	{0}
B05	SSR_0695_46l6	42.811	2.538	5	160.41	{1}	*
B05	AFLP_A02P_124	46.279	3.468			{1}
B05	SSR_0103_38m23	53.862	7.583	7	109.87	{0}
B05	SSR_0742_75d18	54.64	0.778	5	131.81	{1}
B05	SSR_0601_19k3	62.532	7.892	5	116.58	{1}
B05	SSR_0839_68k23	67.326	4.794	5	153.95	{0}
B05	SSR_0113_39f19	68.042	0.716	5	155.83	{1}
B05	SSR_0631_34k4	69.434	1.392	5	149.96	{1}	**
B05	SSR_Apis_6512	78.724	9.29	5	165.22	{0}
B05	SSR_0268_60h13	83.002	4.278	5	85.21	{1}	****
B05	SSR_0535_15i17	90.005	7.003	5	80.91	{0}
B05	AFLP_A03F_146	102.839	12.834			{1}	**
B06	SSR_BTMS0099	0				{1}
B06	AFLP_A02D_368	0.088	0.088			{0}
B06	SSR_Apis_UN075	5.374	5.286	12	86.09	{1}	*
B06	AFLP_A06G_378	27.382	22.008			{0}	*
B06	SSR_0810_65a23	31.736	4.354	6	117.88	{1}
B06	SSR_0957_92m19	31.95	0.214	6	144.73	{1}
B06	SSR_BTMS0056	32.994	1.044	6	16.09	{0}
B06	SSR_0712_84o11	34.028	1.034	6	4.56	{0}
B06	AFLP_A01M_041	36.553	2.525			{0}
B06	SSR_0281_20d1	41.977	5.424	6	21.03	{0}
B06	SSR_BTMS0063	43.055	1.078	6	22.81	{1}
B06	SSR_BTMS0062	43.056	0.001	6	22.81	{1}
B06	SSR_BTMS0124	47.211	4.155			{1}
B06	SSR_Boro115	53.751	6.54	6	223.95	{0}
B06	AFLP_A02G_175	57.288	3.537			{0}
B06	AFLP_A06G_229	58.781	1.493			{0}
B06	SSR_BTMS0081	59.495	0.714	6	216	{0}	**
B06	SSR_0942_23k3	63.377	3.882	6	180.32	{0}	**
B06	AFLP_A09E_194	64.191	0.814			{0}
B06	SSR_BTMS0045	69.871	5.68	6	208.52	{0}
B06	AFLP_A11L_047	71.443	1.572			{0}
B06	SSR_0725_82m14	74.175	2.732			{1}	*****
B06	AFLP_A08D_147x	79.14	4.965			{0}
B06	AFLP_A02D_146	80.54	1.4			{0}
B06	AFLP_A11H_264	85.808	5.268			{0}
B06	SSR_0376_12d22	93.565	7.757	6	140.35	{0}
B06	SSR_0375_12d22	93.575	0.01	6	140.35	{1}
B06	SSR_0085_47o18	97.075	3.5	Un.1894	0	{1}	*
B06	SSR_0302_10f21	97.381	0.306	1	150.62	{0}
B06	SSR_0644_83i19	99.418	2.037	1	143.98	{0}
B06	AFLP_A02E_280	105.298	5.88			{0}
B06	AFLP_A10F_135x	142.892	37.594			{0}
B06	SSR_0916_31f17	168.977	26.085	3	262.41	{0}
B06	SSR_0681_46d1	171.697	2.72	6	292.06	{1}
B07	AFLP_A01M_072	0				{0}
B07	AFLP_A08L_080	10.729	10.729			{0}
B07	SSR_BT24	19.982	9.253	0		{0}
B07	SSR_0526_4c10	34.623	14.641			{1}
B07	AFLP_A11E_093	42.365	7.742			{0}
B07	AFLP_A11M_042	52.111	9.746			{0}
B07	AFLP_A11E_119	58.862	6.751			{0}
B07	AFLP_A03M_131	63.068	4.206			{0}
B07	AFLP_A03K_131	67.659	4.591			{0}
B07	AFLP_A01D_280	75.371	7.712			{0}
B07	SSR_0607_19k14	84.491	9.12	7	185.02	{0}
B07	SSR_0403_13g6	90.771	6.28	1	181.03	{1}
B07	SSR_0379_5i10	96.035	5.264	11	36.69	{1}
B07	AFLP_A01L_104	97.516	1.481			{0}
B07	AFLP_A02P_294	103.052	5.536			{0}
B07	AFLP_A11E_221	110.347	7.295			{0}
B07	AFLP_A04L_223	113.43	3.083			{0}
B07	AFLP_A01L_223	115.897	2.467			{0}
B07	AFLP_A02G_210	120.455	4.558			{0}
B07	SSR_0338_2i5	126.203	5.748			{1}
B07	AFLP_A08L_364	136.077	9.874			{0}
B07	SSR_BTMS0125	137.087	1.01			{0}
B07	SSR_0533_15c9	143.812	6.725			{0}
B07	AFLP_A01M_096	146.192	2.38			{0}
B07	SSR_0949_23o21	147.207	1.015	Un.57	0	{0}
B07	SSR_BTMS0132	148.781	1.574	11	8.66	{1}
B07	SSR_0959_92c17	152.724	3.943			{1}
B07	SSR_0758_11h4	153.953	1.229	Un.75	0	{1}
B07	SSR_0918_31j22	154.001	0.048	7	210.47	{1}
B07	SSR_BL05	154.507	0.506	7	208.73	{0}
B07	AFLP_A04F_234	156.381	1.874			{0}
B07	AFLP_A06G_137x	158.872	2.491			{0}
B07	AFLP_A11E_072	161.427	2.555			{0}
B08	SSR_0457_8p6	0		Un.443	0	{0}	**
B08	SSR_BT10	10.398	10.398	8	55.49	{1}
B08	AFLP_A01M_165	18.569	8.171			{1}
B08	SSR_BTMS0139	19.729	1.16		0	{1}	**
B08	SSR_0614_19d6	20.496	0.767	7	78.61	{0}	**
B08	SSR_BTMS0067	22.923	2.427	8	58.01	{1}	*
B08	AFLP_A04L_159	34.945	12.022			{1}
B08	SSR_0331_1b6	36.662	1.717			{1}
B08	SSR_0811_65m2	38.402	1.74	7	25.16	{0}
B08	AFLP_A10K_226	44.275	5.873			{1}
B08	SSR_0230_81f2	46.739	2.464	8	30.2	{1}
B08	SSR_0598_18d4	47.597	0.858			{0}
B08	SSR_0203_56h13	47.988	0.391	7	50.32	{1}
B08	SSR_B96	52.57	4.582			{1}
B08	SSR_BTMS0088	52.797	0.227		0	{1}
B08	SSR_0186_69o1	53.394	0.597			{1}
B08	SSR_0784_11n1	53.857	0.463	8	102.85	{1}
B08	SSR_0576_20n23	54.277	0.42	8	103.06	{0}
B08	SSR_0816_65k7	55.485	1.208			{1}
B08	SSR_0286_60j13	55.915	0.43	8	103.36	{0}
B08	SSR_BTMS0126	57.319	1.404		0	{0}
B08	SSR_0582_22p15	58.995	1.676			{1}	**
B08	AFLP_A06G_379	65.442	6.447			{1}
B08	AFLP_A07F_065x	67.812	2.37			{1}
B08	SSR_0869_70d5	71.647	3.835			{0}
B08	SSR_0909_31i4	74.173	2.526	8	84.5	{0}
B08	SSR_0627_20n22	89.059	14.886	7	68.31	{0}
B08	SSR_B126	90.068	1.009			{1}
B08	SSR_BTMS0104	91.632	1.564			{0}
B08	SSR_BTMS0105	91.642	0.01			{1}
B09	SSR_BT21	0		0	0	{0}
B09	SSR_0294_10o4	2.431	2.431	1	77.98	{1}
B09	SSR_0669_84l15	3.538	1.107	1	78.18	{1}	**
B09	SSR_0374_12n22	11.699	8.161	6	307.02	{0}
B09	SSR_B119	15.644	3.945			{0}
B09	SSR_0392_16e2	18.917	3.273	6	310.32	{1}
B09	SSR_BTMS0130	22.721	3.804	6	313.81	{1}
B09	AFLP_A10F_072	26.701	3.98			{0}
B09	AFLP_A01D_135	27.163	0.462			{0}
B09	AFLP_A02G_067	35.032	7.869			{0}	*
B09	SSR_0152_56e6	42.615	7.583	9	64.24	{1}	***
B09	SSR_BT03	50.411	7.796			{0}
B09	SSR_Apis_Bl372	50.857	0.446	9	76.16	{0}	**
B09	SSR_Apis_5337	51.14	0.283	9	77.66	{0}	**
B09	SSR_0553_18c8	52.302	1.162			{0}	**
B09	SSR_0914_31h7	53.996	1.694	9	94.55	{1}
B09	SSR_BTMS0047	54.298	0.302	9	84.46	{0}
B09	AFLP_A01D_182	56.88	2.582			{0}
B09	SSR_0858_70j8	60.785	3.905	9	163.62	{0}
B09	SSR_0242_81d21	62.993	2.208	9	174.7	{1}
B09	SSR_0944_23o11	64.445	1.452	9	177.9	{0}
B09	AFLP_A02L_164	68.797	4.352			{0}
B09	SSR_BTMS0093	74.389	5.592	0	0	{1}
B09	SSR_0656_82m19	79.137	4.748	9	222.08	{1}
B09	SSR_Boro114	81.189	2.052	9	226.84	{0}
B09	SSR_0731_75c7	84.939	3.75	9	120.28	{0}
B09	SSR_0898_31k19	87.381	2.442	9	112.25	{1}
B09	SSR_0590_19n5	95.389	8.008	1	57.62	{1}
B09	SSR_0887_52l8	95.467	0.078	1	58.67	{1}
B09	SSR_BT09	96.514	1.047	6	192.48	{0}
B09	SSR_BT11	101.184	4.67	6	193.97	{0}
B09	AFLP_A09E_038	109.477	8.293			{0}
B10	AFLP_A09B_367	0				{0}
B10	AFLP_A08D_210	4.675	4.675			{0}
B10	SSR_BTMS0131	6.293	1.618	10	222.12	{0}
B10	AFLP_A02E_241	10.217	3.924			{0}
B10	AFLP_A04K_231	14.355	4.138			{0}
B10	SSR_BTMS0129	18.23	3.875	0	0	{1}
B10	AFLP_A05B_223	27.781	9.551			{0}
B10	SSR_0579_22m16	30.094	2.313			{1}
B10	AFLP_A06G_094	32.154	2.06			{0}
B10	SSR_0289_60l4	35.842	3.688	10	63.88	{1}
B10	AFLP_A01F_236	36.192	0.35			{0}
B10	SSR_0124_50c11	37.372	1.18	10	63.96	{0}
B10	SSR_0645_83g17	38.495	1.123			{1}
B10	SSR_BTMS0087	40.199	1.704	10	68.15	{0}
B10	AFLP_A06K_332	45.735	5.536			{0}
B10	SSR_0752_11m6	46.569	0.834	10	167.78	{0}
B10	AFLP_A01D_160	49.234	2.665			{0}
B10	SSR_0266_60m24	53.4	4.166	Un.82	0	{1}	***
B10	AFLP_A04K_105	58.08	4.68			{0}	**
B10	SSR_0803_67i16	68.698	10.618	10	125.32	{1}	*
B10	AFLP_A04F_285	77.854	9.156			{0}
B10	AFLP_A11H_113	82.041	4.187			{0}
B10	SSR_0200_56e8	82.585	0.544	10	138.2	{0}
B10	AFLP_A01D_267	86.759	4.174			{0}	**
B10	SSR_0122_50m1	87.435	0.676			{0}
B10	SSR_0777_1j15	87.916	0.481	10	119.19	{1}	*
B10	AFLP_A06G_097	89.695	1.779			{0}
B10	SSR_Apis_BI300	89.867	0.172	7	109.65	{1}
B10	AFLP_A01M_199	94.856	4.989			{0}	**
B10	AFLP_A02L_089	101.602	6.746			{0}	*
B10	AFLP_A08L_091	104.1	2.498			{0}	*
B10	AFLP_A03F_205	106.365	2.265			{0}
B10	AFLP_A02G_400	115.264	8.899			{0}	-
B10	SSR_BT20	116.041	0.777	0	0	{0}	*
B10	AFLP_A01F_071	126.461	10.42			{0}
B11	AFLP_A02L_045	0				{0}
B11	SSR_BTMS0061	2.83	2.83	1	155.34	{1}
B11	SSR_0651_83b15	3.661	0.831			{1}
B11	SSR_0007_47n22	9.346	5.685	1	214.65	{0}
B11	SSR_BL09	10.194	0.848	11	232.12	{0}
B11	SSR_0486_3d1	14.426	4.232	11	226.16	{1}
B11	AFLP_A01M_051	19.507	5.081			{0}
B11	SSR_BTERN	28.796	9.289	11	87.02	{0}
B11	AFLP_A06K_056	30.459	1.663			{0}
B11	SSR_B132	33.209	2.75			{0}	*
B11	SSR_0054_71n18	35.262	2.053			{1}
B11	SSR_Apis_am4a110	37.848	2.586	5	117.09	{1}
B11	SSR_BTMS0127	40.115	2.267	Un	0	{1}
B11	SSR_BT02	42.193	2.078	Un	0	{0}
B11	AFLP_A06G_133	46.832	4.639			{0}	**
B11	AFLP_A10K_304	50.517	3.685			{0}
B11	AFLP_A06K_317	55.288	4.771			{0}
B11	AFLP_A04L_135	59.098	3.81			{0}
B11	AFLP_A06K_118	63.136	4.038			{0}
B11	SSR_BTMS0050	68.951	5.815			{0}
B11	AFLP_A01D_113	70.034	1.083			{0}
B11	SSR_0930_40o1	70.913	0.879	11	145.03	{1}
B11	AFLP_A10K_230	72.099	1.186			{0}
B11	SSR_0763_14m11	77.788	5.689	11	159.24	{1}
B11	AFLP_A04K_048	84.059	6.271			{0}
B11	AFLP_A08D_092	87.384	3.325			{0}
B11	AFLP_A11E_273	88.292	0.908			{0}
B11	SSR_Apis_K0151B	89.135	0.843	1	167.99	{0}
B11	SSR_0382_5e22	89.698	0.563	1	168.1	{1}
B11	SSR_BL03	92.691	2.993	1	170.18	{0}
B11	SSR_BTMS0133	94.028	1.337	1	173.56	{0}
B11	SSR_BT23	101.783	7.755			{0}
B11	AFLP_A05K_238	111.271	9.488			{0}
B11	SSR_BTMS0120	115.098	3.827	11	188.5	{1}
B11	SSR_0370_12o14	116.299	1.201	11	189.12	{0}
B12	AFLP_A10F_310	0				{1}
B12	AFLP_A01F_122	12.916	12.916			{1}
B12	SSR_0543_6o7	14.835	1.919			{0}	**
B12	AFLP_A09B_273	19.651	4.816			{1}
B12	SSR_BT12	23.889	4.238	12	112.38	{1}
B12	SSR_0162_69a8	25.987	2.098	12	116.34	{0}
B12	AFLP_A06G_128	27.439	1.452			{1}
B12	AFLP_A09B_268	35.176	7.737			{1}
B12	AFLP_A01L_346	37.906	2.73			{1}
B12	SSR_BL06	40.148	2.242	12	84.02	{1}
B12	AFLP_A09B_307	41.99	1.842			{1}
B12	SSR_0867_70k14	42.538	0.548	12	76.04	{1}
B12	SSR_0467_5h21	44.954	2.416	12	74.27	{0}
B12	AFLP_A06K_052	45.543	0.589			{1}
B12	SSR_BTMS0102	53.041	7.498	0	0	{0}
B12	SSR_0320_15c24	59.406	6.365	12	185.03	{0}
B12	SSR_Apis_HS1609	61.831	2.425	16	48.35	{1}
B12	AFLP_A05M_163	62.681	0.85			{1}
B12	SSR_BT06	63.543	0.862	0	0	{1}
B12	AFLP_A04L_323	64.154	0.611			{1}	*
B12	AFLP_A11M_166	65.465	1.311			{1}
B12	SSR_0072_59n7	68.589	3.124	12	158.14	{1}
B12	SSR_0487_3f11	70.312	1.723	12	164.53	{0}
B12	AFLP_A09P_222	70.647	0.335			{1}
B12	SSR_0278_90p15	72.668	2.021	Un.524	0	{0}
B12	AFLP_A01D_117	76.118	3.45			{1}
B12	AFLP_A05M_227	79.796	3.678			{1}
B12	AFLP_A05K_286	81.702	1.906			{1}	*
B12	SSR_BT30	90.311	8.609	16	139.04	{1}
B12	SSR_BT17	98.129	7.818	16	125.93	{1}
B12	SSR_Apis_HS1682	99.785	1.656	16	125.46	{1}
B12	SSR_0613_19h23	101.614	1.829	16	112.9	{0}
B12	SSR_BTMS0041	104.852	3.238	16	131.04	{0}
B12	SSR_Apis_Bl014	111.392	6.54	16	138.74	{1}
B13	AFLP_A01M_185	0				{0}
B13	SSR_0874_70d6	4.119	4.119	6	5.45	{0}
B13	SSR_BL16	9.059	4.94	13	132.95	{0}	**
B13	SSR_Apis_Bl127	11.716	2.657	13	139.46	{0}
B13	AFLP_A03F_148	13.848	2.132			{0}	*
B13	SSR_0755_11a22	15.502	1.654	13	133.7	{0}
B13	SSR_0018_62b10	17.131	1.629			{1}	**
B13	AFLP_A05K_320	24.272	7.141			{0}	**
B13	SSR_0910_31k8	27.094	2.822	Un.2798	0	{1}
B13	SSR_0244_81l8	29.97	2.876	Un.2238	0	{1}	*******
B13	SSR_0232_81d20	50.62	20.65	13	97.76	{1}
B13	SSR_0336_1l24	55.054	4.434	13	94.55	{0}
B13	AFLP_A09E_094	65.145	10.091			{0}
B13	SSR_0503_3m14	71.241	6.096	13	57.61	{1}
B13	SSR_0083_47g5	74.834	3.593	13	51.66	{0}
B13	AFLP_A01L_164	80.421	5.587			{0}
B13	SSR_0745_75i17	86.245	5.824			{0}
B13	SSR_B124	87.349	1.104			{0}
B13	SSR_Apis_a124	88.207	0.858	13	11.4	{0}
B13	SSR_0473_6g4	89.616	1.409	13	11.02	{1}
B13	SSR_0129_50o20	91.741	2.125	13	157.8	{0}
B13	SSR_0071_59g6	93.77	2.029	13	162.62	{1}
B13	SSR_0668_84c16	94.56	0.79	13	186.32	{1}
B13	SSR_BT04	95.377	0.817	13	203.17	{0}
B13	SSR_0720_82e5	96.7	1.323	13	175.7	{0}
B13	SSR_BTMS0114	96.984	0.284	0	0	{1}
B13	SSR_0807_67b24	97.182	0.198			{0}
B13	SSR_BT19	97.968	0.786	13	183.95	{0}
B13	SSR_0482_3k3	98.173	0.205	13	172.43	{1}
B13	AFLP_A09E_184	102.043	3.87			{0}
B13	AFLP_A07F_064	105.736	3.693			{0}
B14	AFLP_A06G_246	0				{1}	*
B14	AFLP_A03K_467	3.38	3.38			{1}	*
B14	SSR_0445_8a9	5.415	2.035	14	195.79	{0}
B14	SSR_0904_31d21	5.726	0.311	14	199.78	{1}
B14	SSR_BTMS0136	6.025	0.299	0	0	{0}
B14	SSR_0068_59f17	6.599	0.574	14	179.58	{0}
B14	SSR_0774_1a20	10.675	4.076	4	218.7	{1}
B14	SSR_0078_59o4	12.091	1.416			{1}
B14	SSR_0832_68c22	12.622	0.531	14	42.8	{0}
B14	AFLP_A01D_043	19.941	7.319			{1}
B14	SSR_0686_86i9	22.625	2.684	14	158.03	{0}
B14	SSR_BTMS0049	23.903	1.278	14	158.93	{0}
B14	AFLP_A09B_318	25.992	2.089			{1}	*
B14	SSR_0636_34m4	29.871	3.879	14	165.85	{1}
B14	AFLP_A04F_104	37.706	7.835			{1}	*
B14	AFLP_A01M_133	51.01	13.304			{1}
B14	SSR_0655_82m17	55.905	4.895	14	66.24	{1}
B14	SSR_BTMS0064	59.045	3.14	14	73.4	{0}
B14	AFLP_A06G_115	60.595	1.55			{1}
B14	SSR_0466_5f11	66.325	5.73	14	111.54	{0}
B14	AFLP_A02E_100	73.436	7.111			{1}
B15	SSR_0688_86b7	0		15	177.31	{0}
B15	SSR_0120_38n20	1.519	1.519	12	3.93	{1}
B15	SSR_0903_31c18	1.933	0.414	12	10.55	{1}	*
B15	SSR_0660_82j19	2.131	0.198	12	4.47	{0}	*
B15	SSR_0732_75o9	2.456	0.325	12	10.81	{0}	*
B15	SSR_BTMS0071	3.896	1.44	12	12.23	{0}
B15	SSR_BT15	7.478	3.582	12	11.82	{0}	**
B15	AFLP_A02E_044	9.846	2.368			{0}
B15	SSR_BTMS0103	11.55	1.704	7	96.35	{0}
B15	AFLP_A11H_104	15.261	3.711			{0}	**
B15	AFLP_A02G_048	17.197	1.936			{0}
B15	SSR_0594_19n18	18.167	0.97	15	150.4	{0}
B15	SSR_0677_46a15	19.013	0.846			{0}	*
B15	AFLP_A02E_062	21.881	2.868			{0}	**
B15	SSR_BTMS0046	22.374	0.493	15	136.22	{1}	*
B15	SSR_BL13	24.714	2.34	15	135.6	{0}
B15	AFLP_A11H_117	29.531	4.817			{0}
B15	SSR_0155_56i12	30.165	0.634	15	36.72	{1}
B15	SSR_0154_56i12	30.42	0.255	15	36.72	{0}	*
B15	AFLP_A03K_090	33.898	3.478			{0}	**
B15	SSR_0222_63d21	37.935	4.037	12	40.97	{0}	*
B15	AFLP_A01D_201	42.178	4.243			{0}
B15	AFLP_A02E_068	43.616	1.438			{0}
B15	AFLP_A01L_124	47.758	4.142			{0}	*
B15	AFLP_A10F_168	63.513	15.755			{0}
B15	AFLP_A08D_107	66.689	3.176			{0}
B15	AFLP_A02D_106	69.746	3.057			{0}
B15	AFLP_A01D_069	73.097	3.351			{0}
B15	SSR_BTMS0147	74.375	1.278			{0}
B15	AFLP_A03F_248	79.784	5.409			{0}
B15	AFLP_A01D_124	82.84	3.056			{0}
B15	AFLP_A01F_089	90.206	7.366			{0}
B15	SSR_0583_22l4	96.552	6.346			{0}	**
B16	AFLP_A05K_340	0				{0}
B16	AFLP_A03K_229	5.696	5.696			{0}
B16	SSR_0917_31j16	7.221	1.525	Un.1096	0	{0}
B16	SSR_BTMS0140	9.698	2.477			{1}
B16	AFLP_A11E_106	13.58	3.882			{0}
B16	AFLP_A06G_087	18.767	5.187			{0}
B16	AFLP_A06G_051	23.21	4.443			{0}
B16	AFLP_A07F_180	25.933	2.723			{0}
B16	SSR_0751_11c2	27.523	1.59			{1}
B16	SSR_0831_68m10	27.92	0.397	8	170.72	{0}
B16	SSR_0383_5l5	30.22	2.3	Un.2	0	{0}
B16	AFLP_A06K_160	31.264	1.044			{0}
B16	SSR_0255_16m20	37.495	6.231	8	116.01	{0}
B16	SSR_BTMS0119	38.753	1.258	1	404.85	{1}
B16	AFLP_A09E_081	65.487	26.734			{0}	*
B16	AFLP_A02E_195	77.873	12.386			{0}
B17	SSR_0180_50k19	0				{0}	****
B17	AFLP_A02P_119	13.273	13.273			{0}
B17	AFLP_A05M_121	29.65	16.377			{0}
B17	AFLP_A06K_452	39.459	9.809			{0}
B17	SSR_0321_15f5	40.552	1.093			{1}
B17	AFLP_A02G_195	43.448	2.896			{0}
B17	AFLP_A07F_300	54.558	11.11			{0}
B17	SSR_0608_19h1	58.527	3.969	5	30.12	{1}
B17	AFLP_A01D_210	73.266	14.739			{0}
B17	AFLP_A06G_067	83.144	9.878			{0}	*
B18	SSR_0950_23a2	0		16	53.53	{0}
B18	AFLP_A01M_457	29.718	29.718			{0}
B18	AFLP_A09P_276	32.494	2.776			{0}
B18	AFLP_A02D_220	38.593	6.099			{0}
B18	AFLP_A01M_131	43.469	4.876			{0}
B18	SSR_0187_69g1	44.997	1.528			{0}
B18	SSR_0409_13n4	46.499	1.502			{0}
B18	AFLP_A03K_161	51.012	4.513			{0}	*
