# Supplementary material for: A second generation genetic map of the bumblebee Bombus terrestris (Linnaeus, 1758) reveals slow genome and chromosome evolution in the Apidae
Source: BMC Genomics. 2011 Jan 19;12:48. doi: 10.1186/1471-2164-12-48 (PMC3034698; doi:10.1186/1471-2164-12-48)
Supplement: Additional file 4 — Synteny. This table shows syntenic marker pairs (intervals/segments) with their location (LG) and interval/segment length (cM) in B. terrestris (B.t.) and the corresponding interval/segment in A. mellifera (A.m.), as well as their ratio. [file 1471-2164-12-48-S4.XLSX]

## Sheet: Tabelle1
LG B.t.	marker 1	marker 2	interval (cM) B.t.	interval (cM) A.m.	ratio B.t./A.m.	LG A.m.
B01	SSR_BT22	SSR_0327_1j21	2.834	1.98	1.43131	1
B01	SSR_0277_90k24	SSR_0549_6c4	1.04	0.76	1.36842	1
B01	SSR_BTMS0040	SSR_0801_67f8	0.003	1.03	0.00291262	1
B01	SSR_BL01	SSR_0360_2n11	1.193	5.81	0.205336	1
B01	SSR_0360_2n11	SSR_BTMS0086	0.898	0.36	2.49444	1
B01	SSR_BTMS0086	SSR_0919_66k13	1.956	9.44	0.207203	1
B01	SSR_0691_86l4	SSR_0198_69f24	0.928	1.19	0.779832	1
B01	SSR_0328_1h23	SSR_0639_91k16	3.092	9.4	0.328936	1
B01	SSR_0639_91k16	SSR_BTMS0042	1.34	5.54	0.241877	1
B01	SSR_0550_18i13	SSR_0283_60o15	8.435	17.69	0.476823	1
B01	SSR_0939_33h17	SSR_0836_68e3	0.537	2.3	0.233478	1
B01	SSR_0125_50a9	SSR_0400_13m1	2.436	2.4	1.015	1
B02	SSR_0856_70f13	SSR_0956_26c17	3.657	1.62	2.25741	2
B02	SSR_0956_26c17	SSR_0428_13l21	26.054	6.75	3.85985	2
B02	SSR_0428_13l21	SSR_0872_20p15	1.975	31.8	0.0621069	2
B02	SSR_0848_68j22	SSR_BT05	4.491	10.55	0.425687	2
B02	SSR_0145_44p17	SSR_0303_10b14	3.321	10.39	0.319634	2
B02	SSR_0303_10b14	SSR_0638_91i19	7.153	54.28	0.13178	2
B02	SSR_0053_71f10	SSR_0606_19m4	1.411	2.97	0.475084	2
B02	SSR_0606_19m4	SSR_0621_20o18	1.341	10.22	0.131213	2
B02	SSR_0621_20o18	SSR_0620_20c4	5.147	17.76	0.289809	2
B02	SSR_0141_44j1	SSR_0561_22e8	3.76	13.8	0.272464	2
B02	SSR_0561_22e8	SSR_0940_33f14	2.301	4.62	0.498052	2
B02	SSR_0940_33f14	SSR_0062_62f17	2.721	5.42	0.50203	2
B03	SSR_BT07	SSR_BT08	0.586	5.26	0.111407	3
B03	SSR_0221_63h9	SSR_BTMS0083	0.593	16.77	0.0353608	3
B04	SSR_0646_83e8	SSR_0304_9i13	25.333	32.66	0.775658	4
B05	SSR_0615_19n16	SSR_0357_2o10	0.869	1.28	0.678906	5
B05	SSR_0224_63h8	SSR_1E10_Boro16	3.079	7.19	0.428234	5
B05	SSR_1E10_Boro16	SSR_0545_6c15	1.175	8.32	0.141226	5
B05	SSR_0545_6c15	SSR_BT18	2.995	2.28	1.3136	5
B05	SSR_0839_68k23	SSR_0113_39f19	0.716	1.88	0.380851	5
B05	SSR_0268_60h13	SSR_0535_15i17	7.003	4.3	1.6286	5
B06	SSR_0281_20d1	SSR_BTMS0063	1.078	1.78	0.605618	6
B06	SSR_Boro115	SSR_BTMS0081	5.744	7.95	0.722516	6
B06	SSR_0281_20d1	SSR_BTMS0063	1.078	1.78	0.605618	6
B07	SSR_0918_31j22	SSR_BL05	0.506	1.74	0.290805	7
B08	SSR_0784_11n1	SSR_0576_20n23	0.42	0.21	2	8
B08	SSR_0576_20n23	SSR_0286_60j13	1.638	0.3	5.46	8
B09	SSR_0294_10o4	SSR_0669_84l15	1.107	0.2	5.535	1
B09	SSR_0374_12n22	SSR_0392_16e2	7.218	3.3	2.18727	6
B09	SSR_0392_16e2	SSR_BTMS0130	3.804	3.49	1.08997	6
B09	SSR_0152_56e6	SSR_Apis_Bl372	8.242	11.92	0.691443	9
B09	SSR_Apis_Bl372	SSR_Apis_5337	0.283	1.5	0.188667	9
B09	SSR_0914_31h7	SSR_BTMS0047	0.302	10.09	0.0299306	9
B09	SSR_0858_70j8	SSR_0242_81d21	2.208	11.08	0.199278	9
B09	SSR_0242_81d21	SSR_0944_23o11	1.452	3.2	0.45375	9
B09	SSR_0656_82m19	SSR_Boro114	2.052	4.76	0.431092	9
B09	SSR_0731_75c7	SSR_0898_31k19	2.442	43.34	0.0563452	9
B09	SSR_0590_19n5	SSR_0887_52l8	0.078	1.05	0.0742857	1
B09	SSR_BT09	SSR_BT11	4.67	1.49	3.13423	6
B10	SSR_0289_60l4	SSR_0124_50c11	1.53	0.08	19.125	10
B10	SSR_0124_50c11	SSR_BTMS0087	2.827	4.19	0.674702	10
B10	SSR_0803_67i16	SSR_0200_56e8	13.887	12.88	1.07818	10
B11	SSR_BL09	SSR_0486_3d1	4.232	5.96	0.710067	11
B11	SSR_Apis_K0151B	SSR_0382_5e22	0.563	0.11	5.11818	1
B11	SSR_0382_5e22	SSR_BL03	2.993	2.08	1.43894	1
B11	SSR_BL03	SSR_BTMS0133	1.337	3.38	0.395562	1
B11	SSR_BTMS0120	SSR_0370_12o14	1.201	0.62	1.9371	11
B11	SSR_0930_40o1	SSR_0763_14m11	6.875	14.21	0.483814	11
B12	SSR_BL06	SSR_0867_70k14	2.39	7.98	0.299499	12
B12	SSR_0867_70k14	SSR_0467_5h21	2.416	1.77	1.36497	12
B12	SSR_BT12	SSR_0162_69a8	2.098	3.96	0.529798	12
B12	SSR_0072_59n7	SSR_0487_3f11	1.723	6.39	0.26964	12
B12	SSR_BT17	SSR_Apis_HS1682	1.656	0.47	3.5234	16
B12	SSR_BTMS0041	SSR_Apis_BI014	6.54	7.7	0.849351	16
B13	SSR_Apis_BI127	SSR_0755_11a22	3.786	5.76	0.657292	13
B13	SSR_0232_81d20	SSR_0336_1l24	4.434	3.21	1.38131	13
B13	SSR_0336_1l24	SSR_0503_3m14	16.187	36.94	0.438197	13
B13	SSR_0503_3m14	SSR_0083_47g5	3.593	5.95	0.603866	13
B13	SSR_0083_47g5	SSR_Apis_a124	13.373	40.26	0.332166	13
B13	SSR_Apis_a124	SSR_0473_6g4	1.409	0.38	3.70789	13
B13	SSR_0129_50o20	SSR_0071_59g6	2.029	4.82	0.420954	13
B13	SSR_0668_84c16	SSR_BT04	0.817	16.85	0.0484866	13
B13	SSR_0720_82e5	SSR_BT19	1.268	8.25	0.153697	13
B14	SSR_0445_8a9	SSR_0904_31d21	0.311	3.99	0.0779449	14
B14	SSR_0686_86i9	SSR_BTMS0049	1.278	0.9	1.42	14
B14	SSR_BTMS0049	SSR_0636_34m4	5.968	6.92	0.862428	14
B14	SSR_0655_82m17	SSR_BTMS0064	3.14	7.16	0.438547	14
B14	SSR_BTMS0064	SSR_0466_5f11	7.28	38.14	0.190876	14
B15	SSR_0903_31c18	SSR_0660_82j19	0.198	6.08	0.0325658	12
B15	SSR_BTMS0071	SSR_BT15	3.582	0.41	8.73659	12
B15	SSR_0594_19n18	SSR_BTMS0046	4.207	14.18	0.296685	15
B15	SSR_BTMS0046	SSR_BL13	2.34	0.62	3.77419	15
∑			302.163	689.8
ø			3.59718	8.2119	1.29324
