# Supplementary material for: A second generation genetic map of the bumblebee Bombus terrestris (Linnaeus, 1758) reveals slow genome and chromosome evolution in the Apidae
Source: BMC Genomics. 2011 Jan 19;12:48. doi: 10.1186/1471-2164-12-48 (PMC3034698; doi:10.1186/1471-2164-12-48)
Supplement: Additional file 5 — Homology. This table shows marker pairs (intervals/segments) from the B. terrestris (B.t.) map, of which both markers are located on a matching (see table 2) A. mellifera (A.m.) LG, but rearranged (not paired, hence no synteny). Their LG (B.t.) and interval/segment length (cM, B.t.) is given. [file 1471-2164-12-48-S5.XLSX]

## Sheet: Tabelle1
LG B.t.	marker 1	marker 2	interval (cM) B.t.	LG A.m.
B01	SSR_0327_1j21	SSR_0277_90k24	1.236	1
B01	SSR_0549_6c4	SSR_0864_70o11	1.591	1
B01	SSR_0864_70o11	SSR_BT16	3.335	1
B01	SSR_BT16	SSR_BTMS0040	0.341	1
B01	SSR_0801_67f8	SSR_0077_59a13	0.331	1
B01	SSR_0077_59a13	SSR_BL01	14.877	1
B01	SSR_BTMS0042	SSR_0550_18i13	2.25	1
B01	SSR_0283_60o15	SSR_0939_33h17	2.298	1
B01	SSR_0836_68e3	SSR_BL02	20.516	1
B01	SSR_BL02	SSR_0125_50a9	4.508	1
B02	SSR_BT05	SSR_0145_44p17	20.754	2
B02	SSR_0638_91i19	SSR_0053_71f10	12.567	2
B02	SSR_0620_20c4	SSR_0141_44j1	0.994	2
B03	SSR_BTMS0044	SSR_0558_18f22	2.31	3
B03	SSR_0558_18f22	SSR_0929_66j14	0.394	3
B03	SSR_BTMS0083	SSR_BT07	3.457	3
B03	SSR_0632_34i8	SSR_0365_7n6	9.269	3
B04	SSR_0172_44e21	SSR_0797_67d7	17.524	4
B04	SSR_0797_67d7	SSR_0646_83e8	1.09	4
B05	SSR_0719_82i7	SSR_0615_19n16	0.897	5
B05	SSR_0357_2o10	SSR_0224_63h8	9.524	5
B05	SSR_BT18	SSR_0216_63a9	5.578	5
B05	SSR_0216_63a9	BTMS0034	7	5
B05	BTMS0034	SSR_Apis_Bl371	2.36	5
B05	SSR_Apis_Bl371	SSR_0695_46l6	2.538	5
B05	SSR_0742_75d18	SSR_0601_19k3	7.892	5
B05	SSR_0601_19k3	SSR_0839_68k23	4.794	5
B05	SSR_0113_39f19	SSR_0631_34k4	1.392	5
B05	SSR_0631_34k4	SSR_Apis_6512	9.29	5
B05	SSR_Apis_6512	SSR_0268_60h13	4.278	5
B06	SSR_0810_65a23	SSR_0957_92m19	0.214	6
B06	SSR_0957_92m19	SSR_BTMS0056	1.044	6
B06	SSR_BTMS0056	SSR_0712_84o11	1.034	6
B06	SSR_0712_84o11	SSR_0281_20d1	7.949	6
B06	SSR_BTMS0062	SSR_Boro115	10.695	6
B06	SSR_BTMS0081	SSR_0942_23k3	3.882	6
B06	SSR_0942_23k3	SSR_BTMS0045	6.494	6
B06	SSR_BTMS0045	SSR_0376_12d22	23.694	6
B08	SSR_0286_60j13	SSR_0909_31i4	18.258	8
B09	SSR_Apis_5337	SSR_0914_31h7	2.856	9
B09	SSR_BTMS0047	SSR_0858_70j8	6.487	9
B09	SSR_0944_23o11	SSR_0656_82m19	14.692	9
B09	SSR_Boro114	SSR_0731_75c7	3.75	9
B10	SSR_BTMS0131	SSR_0289_60l4	29.549	10
B10	SSR_BTMS0087	SSR_0752_11m6	6.37	10
B10	SSR_0200_56e8	SSR_0777_1j15	5.331	10
B11	SSR_BTMS0061	SSR_0007_47n22	6.516	1
B11	SSR_0486_3d1	SSR_BTERN	14.37	11
B12	SSR_0162_69a8	SSR_BL06	14.161	12
B12	SSR_0467_5h21	SSR_0320_15c24	14.452	12
B12	SSR_BT30	SSR_BT17	7.818	16
B12	SSR_Apis_HS1682	SSR_0613_19h23	1.829	16
B12	SSR_0613_19h23	SSR_BTMS0041	3.238	16
B13	SSR_BL16	SSR_Apis_Bl127	2.657	13
B13	SSR_0473_6g4	SSR_0129_50o20	2.125	13
B13	SSR_0071_59g6	SSR_0668_84c16	0.79	13
B13	SSR_BT04	SSR_0720_82e5	1.323	13
B13	SSR_BT19	SSR_0482_3k3	0.205	13
B14	SSR_0904_31d21	SSR_0068_59f17	0.873	14
B14	SSR_0832_68c22	SSR_0686_86i9	10.003	14
B14	SSR_0636_34m4	SSR_0655_82m17	26.034	14
B15	SSR_0120_38n20	SSR_0903_31c18	0.414	12
B15	SSR_0660_82j19	SSR_0732_75o9	0.325	12
B15	SSR_0732_75o9	SSR_BTMS0071	1.44	12
B15	SSR_BL13	SSR_0154_56i12	5.706	15
∑			431.763
ø			6.64251
